# Supplementary material for: Identification of Marker Peptides in Gelatins from Sika Deer (Cervus nippon) Using Ultra-High-Performance Liquid Chromatography–Quadrupole-Exactive-Orbitrap Mass Spectrometry
Source: Molecules. 2025 Mar 29;30(7):1528. doi: 10.3390/molecules30071528 (PMC11990231; doi:10.3390/molecules30071528)
Supplement: Supplementary file 1 [file molecules-30-01528-s001.zip]

Archive with 4 entries (4 files):
- FigureSI_R1_20250321.pdf
- Table S1. Identified peptides in sika deer antler gelatin.xls
- Table S2. Identified peptides in sika deer bone gelatin.xls
- Table S3. Identified peptides in sika deer skin gelatin.xls
