# Supplementary material for: Identification of Marker Peptides in Gelatins from Sika Deer (Cervus nippon) Using Ultra-High-Performance Liquid Chromatography–Quadrupole-Exactive-Orbitrap Mass Spectrometry
Source: Molecules. 2025 Mar 29;30(7):1528. doi: 10.3390/molecules30071528 (PMC11990231; doi:10.3390/molecules30071528)
Supplement: Supplementary file 1 [file molecules-30-01528-s001.zip › Table S3. Identified peptides in sika deer skin gelatin.xls]

## Sheet: 0
No.	Protein(s)	Sequence	Modified Sequence	Position	Variable Modifications	Localization Confidence
1	A0A3Q1LZN8,A0A3Q1NA44,A0A5N3V611,A0A6J0Z5J9,P02465	HGNRGEPGPAGAVGPAGAVGPR	NH2-HGNR<ox>GEPG<deam>PAGAVGPAGAVGPR-COOH	A0A3Q1LZN8 (883);A0A3Q1NA44 (857);A0A5N3V611 (923);A0A6J0Z5J9 (973);P02465 (973)	Deamidation of G (8);Oxidation of K (4)	Deamidation of G (8: Doubtfull), Oxidation of K (), Oxidation of R ()
2	A0A1S7J210,A0A286ZWS8,A0A287A1S6,A0A287A2Q7,A0A287BLD2,A0A3B3HZU3,A0A3B3ICN5,A0A3B3IE81,A0A3N0XEP2,A0A3N0Y7K5,A0A3N0Y8Y5,A0A3P9HR09,A0A3P9HY97,A0A3P9HYM0,A0A3P9J898,A0A3P9L4G1,A0A3P9MF20,A0A3P9MF41,A0A3P9MF46,A0A3P9MHK2,A0A4X1TI45,A0A4X1TMC6,A0A4X1TMI6,A0A4X1USK6,A0A4X1USL6,A0A5F5PIB7,A0A5F5Q281,A0A5G2QQE9,A0A5N3WFB5,A0A5N3WTF4,A0A672M6M2,A0A672M9J4,A0A672MB57,A0A672MBF6,A0A672MF59,A0A672MFE0,A0A…	GFPGLPGPSGEPGK	NH2-GFPGLPGPSGEP<ox>GK-COOH	A0A1S7J210 (973);A0A286ZWS8 (923);A0A287A1S6 (973);A0A287A2Q7 (992);A0A287BLD2 (826);A0A3B3HZU3 (953);A0A3B3ICN5 (926);A0A3B3IE81 (873);A0A3N0XEP2 (927);A0A3N0Y7K5 (951);A0A3N0Y8Y5 (343);A0A3P9HR09 (958);A0A3P9HY97 (997);A0A3P9HYM0 (927);A0A3P9J898 (878);A0A3P9L4G1 (996);A0A3P9MF20 (878);A0A3P9MF41 (927);A0A3P9MF46 (955);A0A3P9MHK2 (927);A0A4X1TI45 (890);A0A4X1TMC6 (993);A0A4X1TMI6 (924);A0A4X1US…	Oxidation of K (12)	Oxidation of K (14: Doubtfull)
3	A0A3Q1LZN8,A0A3Q1NA44,A0A5N3V611,A0A6J0Z5J9,A0A8C4MSS5,A0A8C4MSU8,A0A8C4N032,A0A9L0RB24,A0A9L0RMU8,A0A9L0RZ70,A0A9L0RZQ4,A0A9L0TK32,A0A9L0TPV3,B9VR89,F6RTI8,P02465	GIPGEFGLPGPAGAR	NH2-GIP<ox>GEFGLP<ox>GPAGAR-COOH	A0A3Q1LZN8 (482);A0A3Q1NA44 (456);A0A5N3V611 (522);A0A6J0Z5J9 (572);A0A8C4MSS5 (572);A0A8C4MSU8 (572);A0A8C4N032 (572);A0A9L0RB24 (572);A0A9L0RMU8 (572);A0A9L0RZ70 (572);A0A9L0RZQ4 (449);A0A9L0TK32 (572);A0A9L0TPV3 (563);B9VR89 (572);F6RTI8 (572);P02465 (572)	Oxidation of K (3,9)	Oxidation of K (), Oxidation of P (), Oxidation of R ()
4	A0A3Q1LZN8,A0A3Q1NA44,A0A5N3V611,A0A8C4MPY6,A0A8C4MSS5,A0A8C4MSU8,A0A8C4MSU9,A0A8C4MSY3,A0A8C4N032,A0A8C4N086,B9VR89,P02465	GATGPAGVR	NH2-GATGPAGVR-COOH	A0A3Q1LZN8 (332);A0A3Q1NA44 (306);A0A5N3V611 (372);A0A8C4MPY6 (263);A0A8C4MSS5 (422);A0A8C4MSU8 (422);A0A8C4MSU9 (298);A0A8C4MSY3 (249);A0A8C4N032 (422);A0A8C4N086 (153);B9VR89 (422);P02465 (422)
5	A0A286ZQ85,A0A4X1TS95,A0A4X1TSD0,A0A5G2QPG9,A0A5N3WE07,A0A6J0Y3U8,A0A8D0ILD8,A0A8D0LKN6,A0A8D1AM50,A0A8D1DDE0,A0A8D1DE54,A0A8D1S2Y4,A0A8D2BLC3,F1RYI8	GESGAPGLPGIAGPR	NH2-GESGAP<ox>GLP<ox>GIAGPR-COOH	A0A286ZQ85 (782);A0A4X1TS95 (781);A0A4X1TSD0 (754);A0A5G2QPG9 (781);A0A5N3WE07 (745);A0A6J0Y3U8 (780);A0A8D0ILD8 (754);A0A8D0LKN6 (781);A0A8D1AM50 (443);A0A8D1DDE0 (781);A0A8D1DE54 (781);A0A8D1S2Y4 (781);A0A8D2BLC3 (786);F1RYI8 (781)	Oxidation of K (6,9)	Oxidation of K (), Oxidation of P ()
6	A0A1S7J210,A0A287A1S6,A0A287BLD2,A0A5G2QQE9,A0A5N3WTF4,A0A6J0Z691,A0A6J0Z7P5,A0A8D0IQS0,A0A8D0J309,A0A8D0LLK6,A0A8D0MXF3,A0A8D1NJM6,A0A8D1Z2N0,A0A8D2C974,P02453	GPPGPMGPPGLAGPPGESGR	NH2-GPPGPMGPPGLAGP<diox>P<ox>GESGR-COOH	A0A1S7J210 (997);A0A287A1S6 (997);A0A287BLD2 (850);A0A5G2QQE9 (982);A0A5N3WTF4 (1020);A0A6J0Z691 (994);A0A6J0Z7P5 (904);A0A8D0IQS0 (998);A0A8D0J309 (982);A0A8D0LLK6 (997);A0A8D0MXF3 (982);A0A8D1NJM6 (997);A0A8D1Z2N0 (997);A0A8D2C974 (1069);P02453 (994)	Dioxidation of M (14);Oxidation of K (15)	Dioxidation of M (6: Doubtfull), Oxidation of K (), Oxidation of P ()
7	A0A5N3WE07,A0A6J0Y3U8,Q08E14	DGLPGGPGLR	NH2-DGLP<ox>GGP<ox>GLR-COOH	A0A5N3WE07 (492);A0A6J0Y3U8 (527);Q08E14 (527)	Oxidation of K (4,7)	Oxidation of K (), Oxidation of P (), Oxidation of R ()
8	P00761	LGEHNIDVLEGNEQFINAAK	NH2-LGEHNIDVLEGNEQFINAAK-COOH	P00761 (58)
9	A0A1S7J210,A0A286ZWS8,A0A287A1S6,A0A287A2Q7,A0A287BLD2,A0A3B3HZU3,A0A3B3ICN5,A0A3B3IE81,A0A3N0XEP2,A0A3N0Y7K5,A0A3N0Y8Y5,A0A3P9HR09,A0A3P9HY97,A0A3P9HYM0,A0A3P9J898,A0A3P9L4G1,A0A3P9MF20,A0A3P9MF41,A0A3P9MF46,A0A3P9MHK2,A0A4X1TI45,A0A4X1TMC6,A0A4X1TMI6,A0A4X1USK6,A0A4X1USL6,A0A5F5PIB7,A0A5F5Q281,A0A5G2QQE9,A0A5N3WFB5,A0A5N3WTF4,A0A672M6M2,A0A672M9J4,A0A672MB57,A0A672MBF6,A0A672MF59,A0A672MFE0,A0A…	GFPGLPGPSGEPGK	NH2-GFPGLPGPSGEPGK-COOH	A0A1S7J210 (973);A0A286ZWS8 (923);A0A287A1S6 (973);A0A287A2Q7 (992);A0A287BLD2 (826);A0A3B3HZU3 (953);A0A3B3ICN5 (926);A0A3B3IE81 (873);A0A3N0XEP2 (927);A0A3N0Y7K5 (951);A0A3N0Y8Y5 (343);A0A3P9HR09 (958);A0A3P9HY97 (997);A0A3P9HYM0 (927);A0A3P9J898 (878);A0A3P9L4G1 (996);A0A3P9MF20 (878);A0A3P9MF41 (927);A0A3P9MF46 (955);A0A3P9MHK2 (927);A0A4X1TI45 (890);A0A4X1TMC6 (993);A0A4X1TMI6 (924);A0A4X1US…
10	A0A1S7J210,A0A287A1S6,A0A287BLD2,A0A4X1USK6,A0A4X1USL6,A0A5F5Q281,A0A5G2QQE9,A0A5N3WTF4,A0A6J0Z691,A0A6J0Z7P5,A0A8C4PSR9,A0A8D0IQS0,A0A8D0J309,A0A8D0LLK6,A0A8D0MXF3,A0A8D1NJM6,A0A8D1Z2N0,A0A8D2C974,A0A9L0IR78,A0A9L0JCP0,A0A9L0R9K5,A0A9L0RB71,A0A9L0RRW0,A0A9L0S482,A0A9L0TRB8,B9VR88,F6SSG3,P02453	PGEAGLPGAK	NH2-P<ox>GEAGLP<ox>GAK-COOH	A0A1S7J210 (531);A0A287A1S6 (531);A0A287BLD2 (462);A0A4X1USK6 (531);A0A4X1USL6 (516);A0A5F5Q281 (495);A0A5G2QQE9 (516);A0A5N3WTF4 (554);A0A6J0Z691 (528);A0A6J0Z7P5 (528);A0A8C4PSR9 (528);A0A8D0IQS0 (532);A0A8D0J309 (516);A0A8D0LLK6 (531);A0A8D0MXF3 (516);A0A8D1NJM6 (531);A0A8D1Z2N0 (531);A0A8D2C974 (531);A0A9L0IR78 (520);A0A9L0JCP0 (408);A0A9L0R9K5 (495);A0A9L0RB71 (520);A0A9L0RRW0 (528);A0A9L0S4…	Oxidation of K (1,7)	Oxidation of K (10: Doubtfull), Oxidation of P ()
11	A0A1S7J210,A0A287A1S6,A0A287BLD2,A0A4X1USK6,A0A4X1USL6,A0A5F5Q281,A0A5G2QQE9,A0A5N3WTF4,A0A6J0Z691,A0A6J0Z7P5,A0A8C4PSR9,A0A8D0IQS0,A0A8D0J309,A0A8D0LLK6,A0A8D0MXF3,A0A8D1NJM6,A0A8D1Z2N0,A0A8D2C974,A0A9L0IR78,A0A9L0JCP0,A0A9L0R9K5,A0A9L0RB71,A0A9L0RRW0,A0A9L0S9B0,A0A9L0TRB8,B9VR88,F6SSG3,P02453	DGLNGLPGPIGPPGPR	NH2-DGLN<deam>GLPGPIGPP<diox>GPR<ox>-COOH	A0A1S7J210 (1155);A0A287A1S6 (1155);A0A287BLD2 (1008);A0A4X1USK6 (1153);A0A4X1USL6 (1138);A0A5F5Q281 (1119);A0A5G2QQE9 (1140);A0A5N3WTF4 (1178);A0A6J0Z691 (1152);A0A6J0Z7P5 (1062);A0A8C4PSR9 (1143);A0A8D0IQS0 (1156);A0A8D0J309 (1140);A0A8D0LLK6 (1155);A0A8D0MXF3 (1140);A0A8D1NJM6 (1155);A0A8D1Z2N0 (1155);A0A8D2C974 (1227);A0A9L0IR78 (1144);A0A9L0JCP0 (1032);A0A9L0R9K5 (1119);A0A9L0RB71 (1144);A0A…	Deamidation of G (4);Dioxidation of M (13);Oxidation of K (16)	Deamidation of G (5: Doubtfull), Dioxidation of M (), Dioxidation of P (), Oxidation of K (), Oxidation of P ()
12	A0A1S7J1Y9,A0A3Q1LZN8,A0A3Q1NA44,A0A5N3V611,A0A6J0Z5J9,A0A8C4MSS5,A0A8C4MSU8,A0A8C4N032,A0A8D0LX68,A0A8D1M4C8,A0A8D1WG50,A0A8W4FM91,A0A8X9AEL6,A0A9L0RB24,A0A9L0RBQ3,A0A9L0RMU8,A0A9L0RZ70,A0A9L0RZQ4,A0A9L0TK32,A0A9L0TPV3,B9VR89,F1SFA7,F6RTI8,P02465	GLVGEPGPAGSK	NH2-GLVGEPGP<ox>AGSK-COOH	A0A1S7J1Y9 (343);A0A3Q1LZN8 (251);A0A3Q1NA44 (225);A0A5N3V611 (291);A0A6J0Z5J9 (341);A0A8C4MSS5 (341);A0A8C4MSU8 (341);A0A8C4N032 (341);A0A8D0LX68 (251);A0A8D1M4C8 (343);A0A8D1WG50 (251);A0A8W4FM91 (345);A0A8X9AEL6 (341);A0A9L0RB24 (341);A0A9L0RBQ3 (341);A0A9L0RMU8 (341);A0A9L0RZ70 (341);A0A9L0RZQ4 (251);A0A9L0TK32 (341);A0A9L0TPV3 (332);B9VR89 (341);F1SFA7 (343);F6RTI8 (341);P02465 (341)	Oxidation of K (8)	Oxidation of K (12: Doubtfull)
13	A0A5N3WE07,A0A6J0Y3U8	DGTSGHPGPIGPPGPR	NH2-DGTSGHPGPIGPPGPR<ox>-COOH	A0A5N3WE07 (1116);A0A6J0Y3U8 (1151)	Oxidation of K (16)	Oxidation of K (), Oxidation of R ()
14	A0A672SVI2,A0A672SVI5,A0A672SVS6,A0A672SVT1,A0A672SX41,A0A672SXB0,A0A672SXC7,A0A672SYX0	GEQGPAGAPGFQGLPGPAGPVGEAGKPGDR	NH2-GEQGPAGAPGFQGLPGP<diox>AGPVGEAGKP<diox>GDR-COOH	A0A672SVI2 (488);A0A672SVI5 (415);A0A672SVS6 (419);A0A672SVT1 (495);A0A672SX41 (341);A0A672SXB0 (473);A0A672SXC7 (416);A0A672SYX0 (386)	Dioxidation of M (17,27)	Dioxidation of M (), Dioxidation of P ()
15	A0A1S7J210,A0A287A1S6,A0A287BLD2,A0A4X1USK6,A0A4X1USL6,A0A5F5Q281,A0A5G2QQE9,A0A5N3WTF4,A0A6J0Z691,A0A6J0Z7P5,A0A8C4PSR9,A0A8C4SSU9,A0A8D0IQS0,A0A8D0J309,A0A8D0LLK6,A0A8D0MXF3,A0A8D1NJM6,A0A8D1Z2N0,A0A8D2C974,A0A9L0IR78,A0A9L0JCP0,A0A9L0R9K5,A0A9L0RB71,A0A9L0RRW0,A0A9L0S482,A0A9L0TRB8,B9VR88,F6SSG3,P02453	GLTGSPGSPGPDGK	NH2-GLTGSPGSP<ox>GPDGK-COOH	A0A1S7J210 (541);A0A287A1S6 (541);A0A287BLD2 (472);A0A4X1USK6 (541);A0A4X1USL6 (526);A0A5F5Q281 (505);A0A5G2QQE9 (526);A0A5N3WTF4 (564);A0A6J0Z691 (538);A0A6J0Z7P5 (538);A0A8C4PSR9 (538);A0A8C4SSU9 (497);A0A8D0IQS0 (542);A0A8D0J309 (526);A0A8D0LLK6 (541);A0A8D0MXF3 (526);A0A8D1NJM6 (541);A0A8D1Z2N0 (541);A0A8D2C974 (541);A0A9L0IR78 (530);A0A9L0JCP0 (418);A0A9L0R9K5 (505);A0A9L0RB71 (530);A0A9L0RR…	Oxidation of K (9)	Oxidation of K (14: Random)
16	A0A6J0VNS2,A0A6J0WED1,A0A6J0WGI8,A0A6J0WI39,A0A6J0WJ96,A0A6J0WUP3,A0A6J0WUQ0,A0A6J0WUQ5,A0A6J0WV20,A0A6J0WV25,A0A6J0WV28,A0A6J0WV33,A0A6J0WXV4,A0A6J0WXV9,A0A6J0WXW2,A0A6J0WXX1,A0A6J0WXY3,A0A6J0WXY8,A0A6J0WZ42,A0A6J0WZ48,A0A6J0WZ53,A0A6J0WZE4,A0A6J0WZE9,A0A6J0WZF3,A0A6J0WZG6,A0A6J0WZH2,A0A6J0WZH7,A0A6J0X1U7,A0A6J0X1V0,A0A6J0X279,A0A6J0X283,A0A6J0X3V4,A0A6J0X3V9,A0A6J0X3W5,A0A6J0YJK3,A0A6J0YK18,A0A…	IQLVEEELDR	NH2-IQLVEEELDR-COOH	A0A6J0VNS2 (56);A0A6J0WED1 (92);A0A6J0WGI8 (92);A0A6J0WI39 (92);A0A6J0WJ96 (92);A0A6J0WUP3 (92);A0A6J0WUQ0 (56);A0A6J0WUQ5 (92);A0A6J0WV20 (92);A0A6J0WV25 (92);A0A6J0WV28 (56);A0A6J0WV33 (92);A0A6J0WXV4 (92);A0A6J0WXV9 (56);A0A6J0WXW2 (56);A0A6J0WXX1 (92);A0A6J0WXY3 (56);A0A6J0WXY8 (92);A0A6J0WZ42 (92);A0A6J0WZ48 (56);A0A6J0WZ53 (56);A0A6J0WZE4 (92);A0A6J0WZE9 (92);A0A6J0WZF3 (56);A0A6J0WZG6 (92)…
17	A0A5N3V611,A0A6J0Z5J9	SGETGASGPPGFAGEK	NH2-SGETGASGPP<ox>GFAGEK-COOH	A0A5N3V611 (779);A0A6J0Z5J9 (829)	Oxidation of K (10)	Oxidation of K (16: Doubtfull)
18	P00761	IQQTIAAN	NH2-IQQTIAAN-COOH	P00761 (224)
19	A0A286ZQ85,A0A4X1TS95,A0A4X1TSD0,A0A5G2QPG9,A0A5N3WE07,A0A6J0Y3U8,A0A8D0ILD8,A0A8D0LKN6,A0A8D1AM50,A0A8D1DDE0,A0A8D1DE54,A0A8D1S2Y4,A0A8D2BLC3,F1RYI8	GESGAPGLPGIAGPR	NH2-GESGAPGLP<ox>GIAGPR-COOH	A0A286ZQ85 (782);A0A4X1TS95 (781);A0A4X1TSD0 (754);A0A5G2QPG9 (781);A0A5N3WE07 (745);A0A6J0Y3U8 (780);A0A8D0ILD8 (754);A0A8D0LKN6 (781);A0A8D1AM50 (443);A0A8D1DDE0 (781);A0A8D1DE54 (781);A0A8D1S2Y4 (781);A0A8D2BLC3 (786);F1RYI8 (781)	Oxidation of K (9)	Oxidation of K (), Oxidation of P ()
20	A0A1S7J210,A0A287A1S6,A0A4X1USK6,A0A4X1USL6,A0A5F5Q281,A0A5G2QQE9,A0A5N3WTF4,A0A6J0Z691,A0A6J0Z7P5,A0A8C4PSR9,A0A8D0IQS0,A0A8D0J309,A0A8D0LLK6,A0A8D0MXF3,A0A8D1NJM6,A0A8D1Z2N0,A0A8D2C974,A0A9L0IR78,A0A9L0JCP0,A0A9L0R9K5,A0A9L0RB71,A0A9L0RRW0,A0A9L0S482,A0A9L0S9B0,A0A9L0TRB8,B9VR88,F6SSG3	KGETGPSGPAGPTGAR	NH2-KGETGPSGPAGPTGAR-COOH	A0A1S7J210 (783);A0A287A1S6 (783);A0A4X1USK6 (783);A0A4X1USL6 (768);A0A5F5Q281 (747);A0A5G2QQE9 (768);A0A5N3WTF4 (806);A0A6J0Z691 (780);A0A6J0Z7P5 (780);A0A8C4PSR9 (780);A0A8D0IQS0 (784);A0A8D0J309 (768);A0A8D0LLK6 (783);A0A8D0MXF3 (768);A0A8D1NJM6 (783);A0A8D1Z2N0 (783);A0A8D2C974 (783);A0A9L0IR78 (772);A0A9L0JCP0 (660);A0A9L0R9K5 (747);A0A9L0RB71 (772);A0A9L0RRW0 (780);A0A9L0S482 (780);A0A9L0S9…
21	A0A1S7J210,A0A287A1S6,A0A287BLD2,A0A4X1USK6,A0A4X1USL6,A0A5F5Q281,A0A5G2QQE9,A0A5N3WTF4,A0A6J0Z691,A0A6J0Z7P5,A0A8C4PSR9,A0A8D0IQS0,A0A8D0J309,A0A8D0LLK6,A0A8D0MXF3,A0A8D1NJM6,A0A8D1Z2N0,A0A8D2C974,A0A9L0IR78,A0A9L0JCP0,A0A9L0R9K5,A0A9L0RB71,A0A9L0RRW0,A0A9L0S482,A0A9L0S9B0,A0A9L0TRB8,B9VR88,F6SSG3,P02453	GQAGVMGFPGPK	NH2-GQAGVMGFP<ox>GPK-COOH	A0A1S7J210 (577);A0A287A1S6 (577);A0A287BLD2 (508);A0A4X1USK6 (577);A0A4X1USL6 (562);A0A5F5Q281 (541);A0A5G2QQE9 (562);A0A5N3WTF4 (600);A0A6J0Z691 (574);A0A6J0Z7P5 (574);A0A8C4PSR9 (574);A0A8D0IQS0 (578);A0A8D0J309 (562);A0A8D0LLK6 (577);A0A8D0MXF3 (562);A0A8D1NJM6 (577);A0A8D1Z2N0 (577);A0A8D2C974 (577);A0A9L0IR78 (566);A0A9L0JCP0 (454);A0A9L0R9K5 (541);A0A9L0RB71 (566);A0A9L0RRW0 (574);A0A9L0S4…	Oxidation of K (9)	Oxidation of K (12: Doubtfull)
22	A0A1S7J210,A0A287A1S6,A0A4X1USK6,A0A4X1USL6,A0A5F5Q281,A0A5G2QQE9,A0A5N3WTF4,A0A6J0Z691,A0A6J0Z7P5,A0A8C4PSR9,A0A8D0IQS0,A0A8D0J309,A0A8D0LLK6,A0A8D0MXF3,A0A8D1NJM6,A0A8D1Z2N0,A0A8D2C974,A0A9L0IR78,A0A9L0JCP0,A0A9L0R9K5,A0A9L0RB71,A0A9L0RRW0,A0A9L0S482,A0A9L0S9B0,A0A9L0TRB8,B9VR88,F6SSG3,P02453	GVPGPPGAVGPAGK	NH2-GVPGPPGAVGPAGK-COOH	A0A1S7J210 (601);A0A287A1S6 (601);A0A4X1USK6 (601);A0A4X1USL6 (586);A0A5F5Q281 (565);A0A5G2QQE9 (586);A0A5N3WTF4 (624);A0A6J0Z691 (598);A0A6J0Z7P5 (598);A0A8C4PSR9 (598);A0A8D0IQS0 (602);A0A8D0J309 (586);A0A8D0LLK6 (601);A0A8D0MXF3 (586);A0A8D1NJM6 (601);A0A8D1Z2N0 (601);A0A8D2C974 (601);A0A9L0IR78 (590);A0A9L0JCP0 (478);A0A9L0R9K5 (565);A0A9L0RB71 (590);A0A9L0RRW0 (598);A0A9L0S482 (598);A0A9L0S9…
23	A0A5N3WE07,A0A6J0Y3U8,A0A8C4MTJ8,A0A8C4MVA3,A0A9L0IPQ8,A0A9L0KDG1,A0A9L0RHE1,A0A9L0RQ52,A0A9L0RSE7,A0A9L0RX14,A0A9L0SNG0,A0A9L0T3T3,A0A9L0TGC5,F6R4Y3,F6R528,Q08E14	GETGAPGLK	NH2-GETGAPGLK<ox>-COOH	A0A5N3WE07 (241);A0A6J0Y3U8 (276);A0A8C4MTJ8 (249);A0A8C4MVA3 (276);A0A9L0IPQ8 (276);A0A9L0KDG1 (276);A0A9L0RHE1 (276);A0A9L0RQ52 (276);A0A9L0RSE7 (276);A0A9L0RX14 (276);A0A9L0SNG0 (276);A0A9L0T3T3 (273);A0A9L0TGC5 (276);F6R4Y3 (249);F6R528 (276);Q08E14 (276)	Oxidation of K (9)	Oxidation of K (9: Doubtfull)
24	A0A672P1A8,A0A672P200,A0A672P4C3	DGMNGIPGPIGPPGPR	NH2-DGMN<-nh3>GIPGPIGPPGP<ox>R-COOH	A0A672P1A8 (918);A0A672P200 (769);A0A672P4C3 (860)	Ammonia loss from N (4);Oxidation of K (15)	Ammonia loss from N (4: Very Confident), Oxidation of K (), Oxidation of P ()
25	A0A1S7J210,A0A287A1S6,A0A287BLD2,A0A4X1USK6,A0A4X1USL6,A0A5F5Q281,A0A5G2QQE9,A0A5N3WTF4,A0A6J0Z691,A0A6J0Z7P5,A0A8C4PSR9,A0A8D0IQS0,A0A8D0J309,A0A8D0LLK6,A0A8D0MXF3,A0A8D1NJM6,A0A8D1Z2N0,A0A8D2C974,A0A9L0IR78,A0A9L0JCP0,A0A9L0R9K5,A0A9L0RB71,A0A9L0RRW0,A0A9L0S482,A0A9L0S9B0,A0A9L0TRB8,B9VR88,F6SSG3,P02453	GDAGAPGAPGSQGAPGLQGMPGER	NH2-GDAGAP<ox>GAP<ox>GSQGAP<ox>GLQGMP<ox>GER-COOH	A0A1S7J210 (712);A0A287A1S6 (712);A0A287BLD2 (589);A0A4X1USK6 (712);A0A4X1USL6 (697);A0A5F5Q281 (676);A0A5G2QQE9 (697);A0A5N3WTF4 (735);A0A6J0Z691 (709);A0A6J0Z7P5 (709);A0A8C4PSR9 (709);A0A8D0IQS0 (713);A0A8D0J309 (697);A0A8D0LLK6 (712);A0A8D0MXF3 (697);A0A8D1NJM6 (712);A0A8D1Z2N0 (712);A0A8D2C974 (712);A0A9L0IR78 (701);A0A9L0JCP0 (589);A0A9L0R9K5 (676);A0A9L0RB71 (701);A0A9L0RRW0 (709);A0A9L0S4…	Oxidation of K (6,9,15,21)	Oxidation of K (), Oxidation of M (), Oxidation of P ()
26	A0A5N3WE07,A0A6J0Y3U8,P04258,Q08E14	GGPGGPGPQGPAGK	NH2-GGPGGPGPQGPAGK-COOH	A0A5N3WE07 (562);A0A6J0Y3U8 (597);P04258 (441);Q08E14 (597)
27	A0A1S7J210,A0A287A1S6,A0A287BLD2,A0A4X1USK6,A0A4X1USL6,A0A5F5Q281,A0A5G2QQE9,A0A5N3WTF4,A0A6J0Z691,A0A6J0Z7P5,A0A8C4PSR9,A0A8D0IQS0,A0A8D0J309,A0A8D0LLK6,A0A8D0MXF3,A0A8D1NJM6,A0A8D1Z2N0,A0A8D2C974,A0A9L0IR78,A0A9L0JCP0,A0A9L0RB71,A0A9L0RRW0,A0A9L0S482,A0A9L0S9B0,A0A9L0TRB8,B9VR88,F6SSG3,P02453	SGPQGPSGPPGPK	NH2-SGPQGPSGPP<ox>GPK-COOH	A0A1S7J210 (420);A0A287A1S6 (420);A0A287BLD2 (351);A0A4X1USK6 (420);A0A4X1USL6 (405);A0A5F5Q281 (384);A0A5G2QQE9 (405);A0A5N3WTF4 (443);A0A6J0Z691 (417);A0A6J0Z7P5 (417);A0A8C4PSR9 (417);A0A8D0IQS0 (421);A0A8D0J309 (405);A0A8D0LLK6 (420);A0A8D0MXF3 (405);A0A8D1NJM6 (420);A0A8D1Z2N0 (420);A0A8D2C974 (420);A0A9L0IR78 (409);A0A9L0JCP0 (297);A0A9L0RB71 (409);A0A9L0RRW0 (417);A0A9L0S482 (417);A0A9L0S9…	Oxidation of K (10)	Oxidation of K (13: Doubtfull)
28	P00761	IITHPNFNGN	NH2-IITHPNFNGN-COOH	P00761 (78)
29	A0A1S7J210,A0A287A1S6,A0A287BLD2,A0A4X1USK6,A0A4X1USL6,A0A5F5Q281,A0A5G2QQE9,A0A8C4PSR9,A0A8D0IQS0,A0A8D0J309,A0A8D0LLK6,A0A8D0MXF3,A0A8D1NJM6,A0A8D1Z2N0,A0A8D2C974,A0A9L0IR78,A0A9L0JCP0,A0A9L0R9K5,A0A9L0RB71,A0A9L0RRW0,A0A9L0S482,A0A9L0S9B0,A0A9L0TRB8,B9VR88,F6SSG3	GSPGADGPAGAPGTPGPQGIAGQR	NH2-GSPGADGPAGAPGTPGPQGIAGQR-COOH	A0A1S7J210 (937);A0A287A1S6 (937);A0A287BLD2 (790);A0A4X1USK6 (936);A0A4X1USL6 (921);A0A5F5Q281 (901);A0A5G2QQE9 (922);A0A8C4PSR9 (925);A0A8D0IQS0 (938);A0A8D0J309 (922);A0A8D0LLK6 (937);A0A8D0MXF3 (922);A0A8D1NJM6 (937);A0A8D1Z2N0 (937);A0A8D2C974 (1009);A0A9L0IR78 (926);A0A9L0JCP0 (814);A0A9L0R9K5 (901);A0A9L0RB71 (926);A0A9L0RRW0 (934);A0A9L0S482 (934);A0A9L0S9B0 (883);A0A9L0TRB8 (859);B9VR88 …
30	A0A3B3HG77,A0A3P9HTH1,A0A3P9J9R4,A0A3P9LCV2,A0A3P9LD34,A0A3P9MKE4,A8QX86,H2MRA6	AGPPGSDGQPGAK	NH2-AGPPGSDGQPGAK-COOH	A0A3B3HG77 (703);A0A3P9HTH1 (715);A0A3P9J9R4 (797);A0A3P9LCV2 (797);A0A3P9LD34 (742);A0A3P9MKE4 (698);A8QX86 (797);H2MRA6 (797)
31	A0A1S7J210,A0A287A1S6,A0A4X1USK6,A0A4X1USL6,A0A5F5Q281,A0A5G2QQE9,A0A5N3WTF4,A0A6J0Z691,A0A6J0Z7P5,A0A8C4PSR9,A0A8D0IQS0,A0A8D0J309,A0A8D0LLK6,A0A8D0MXF3,A0A8D1NJM6,A0A8D1Z2N0,A0A8D2C974,A0A9L0IR78,A0A9L0JCP0,A0A9L0R9K5,A0A9L0RB71,A0A9L0RRW0,A0A9L0S482,A0A9L0S9B0,A0A9L0TRB8,B9VR88,F6SSG3,P02453	GVPGPPGAVGPAGK	NH2-GVPGP<ox>PGAVGPAGK-COOH	A0A1S7J210 (601);A0A287A1S6 (601);A0A4X1USK6 (601);A0A4X1USL6 (586);A0A5F5Q281 (565);A0A5G2QQE9 (586);A0A5N3WTF4 (624);A0A6J0Z691 (598);A0A6J0Z7P5 (598);A0A8C4PSR9 (598);A0A8D0IQS0 (602);A0A8D0J309 (586);A0A8D0LLK6 (601);A0A8D0MXF3 (586);A0A8D1NJM6 (601);A0A8D1Z2N0 (601);A0A8D2C974 (601);A0A9L0IR78 (590);A0A9L0JCP0 (478);A0A9L0R9K5 (565);A0A9L0RB71 (590);A0A9L0RRW0 (598);A0A9L0S482 (598);A0A9L0S9…	Oxidation of K (5)	Oxidation of K (14: Random)
32	A0A1S7J1Y9,A0A3Q1LZN8,A0A3Q1NA44,A0A5N3V611,A0A6J0Z5J9,A0A8C4MPY6,A0A8C4MSS5,A0A8C4MSU8,A0A8C4MSU9,A0A8C4MSY3,A0A8C4N032,A0A8C4N086,A0A8D0LX68,A0A8D1M4C8,A0A8D1WG50,A0A8W4FM91,A0A8X9AEL6,A0A9L0RBQ3,A0A9L0RMU8,A0A9L0RZQ4,A0A9L0TK32,A0A9L0TPV3,B9VR89,F1SFA7,F6RTI8,P02465	GAAGIPGGK	NH2-GAAGIPGGK<ox>-COOH	A0A1S7J1Y9 (646);A0A3Q1LZN8 (554);A0A3Q1NA44 (528);A0A5N3V611 (594);A0A6J0Z5J9 (644);A0A8C4MPY6 (436);A0A8C4MSS5 (644);A0A8C4MSU8 (644);A0A8C4MSU9 (471);A0A8C4MSY3 (422);A0A8C4N032 (644);A0A8C4N086 (315);A0A8D0LX68 (554);A0A8D1M4C8 (646);A0A8D1WG50 (554);A0A8W4FM91 (648);A0A8X9AEL6 (644);A0A9L0RBQ3 (581);A0A9L0RMU8 (644);A0A9L0RZQ4 (521);A0A9L0TK32 (644);A0A9L0TPV3 (635);B9VR89 (644);F1SFA7 (646)…	Oxidation of K (9)	Oxidation of K (9: Random)
33	A0A1S7J1Y9,A0A5N3V611,A0A6J0Z5J9,A0A8D0LX68,A0A8D1M4C8,A0A8D1WG50,A0A8W4FM91,A0A8X9AEL6,F1SFA7	TGQPGAVGPAGIR	NH2-TGQPGAVGPAGIR-COOH	A0A1S7J1Y9 (1068);A0A5N3V611 (1016);A0A6J0Z5J9 (1066);A0A8D0LX68 (976);A0A8D1M4C8 (1068);A0A8D1WG50 (976);A0A8W4FM91 (1070);A0A8X9AEL6 (1066);F1SFA7 (1068)
34	A0A5N3WTF4,A0A6J0Z691,A0A6J0Z7P5,P02453	SGDRGETGPAGPAGPIGPVGAR	NH2-SGDRGETGPAGPAGPIGPVGAR-COOH	A0A5N3WTF4 (1088);A0A6J0Z691 (1062);A0A6J0Z7P5 (972);P02453 (1062)
35	A0A5N3V611,A0A6J0Z5J9	AGPVGTAGAPGPQGPVGPTGK	NH2-AGPVGTAGAP<ox>GPQGPVGPTGK-COOH	A0A5N3V611 (902);A0A6J0Z5J9 (952)	Oxidation of K (10)	Oxidation of K (21: Random)
36	P00761	LGEHNIDVLEGNEQF	NH2-LGEHNIDVLEGNEQF-COOH	P00761 (58)
37	A0A5N3V611,A0A6J0Z5J9	GYPGNAGPVGTAGAPGPQGPVGPTGK	NH2-GYP<diox>G<deam>NAGPVGTAGAPGPQGPVGPTGK-COOH	A0A5N3V611 (897);A0A6J0Z5J9 (947)	Deamidation of G (4);Dioxidation of M (3)	Deamidation of G (4: Doubtfull), Dioxidation of M (), Dioxidation of P ()
38	P00761	IITHPNFNGNTLDNDIMLIK	NH2-IITHPNFNGNTLDN<deam>DIMLIK-COOH	P00761 (78)	Deamidation of G (14)	Deamidation of G (9: Doubtfull)
39	A0A5N3WE07	GAPGAQGPPGAPGPLGIAGVTGAR	NH2-GAP<ox>GAQGPPGAPGP<diox>LGIAGVTGAR-COOH	A0A5N3WE07 (898)	Dioxidation of M (14);Oxidation of K (3)	Dioxidation of M (), Dioxidation of P (), Oxidation of K (), Oxidation of P ()
40	A0A1S7J210,A0A287A1S6,A0A287BLD2,A0A4X1USK6,A0A4X1USL6,A0A5F5Q281,A0A5G2QQE9,A0A5N3WTF4,A0A6J0Z691,A0A6J0Z7P5,A0A8C4PSR9,A0A8D0IQS0,A0A8D0J309,A0A8D0LLK6,A0A8D0MXF3,A0A8D1NJM6,A0A8D1Z2N0,A0A8D2C974,A0A9L0IR78,A0A9L0JCP0,A0A9L0R9K5,A0A9L0RB71,A0A9L0RRW0,A0A9L0S482,A0A9L0S9B0,A0A9L0TRB8,B9VR88,F6SSG3,P02453	GFSGLQGPPGPPGSPGEQGPSGASGPAGPR	NH2-GFSGLQGPPGPP<diox>GSP<ox>GEQGPSGASGPAGPR-COOH	A0A1S7J210 (1114);A0A287A1S6 (1114);A0A287BLD2 (967);A0A4X1USK6 (1112);A0A4X1USL6 (1097);A0A5F5Q281 (1078);A0A5G2QQE9 (1099);A0A5N3WTF4 (1137);A0A6J0Z691 (1111);A0A6J0Z7P5 (1021);A0A8C4PSR9 (1102);A0A8D0IQS0 (1115);A0A8D0J309 (1099);A0A8D0LLK6 (1114);A0A8D0MXF3 (1099);A0A8D1NJM6 (1114);A0A8D1Z2N0 (1114);A0A8D2C974 (1186);A0A9L0IR78 (1103);A0A9L0JCP0 (991);A0A9L0R9K5 (1078);A0A9L0RB71 (1103);A0A9L…	Dioxidation of M (12);Oxidation of K (15)	Dioxidation of M (), Dioxidation of P (), Oxidation of K (), Oxidation of P ()
41	A0A3B3HRT8,A0A3P9IRB3,A0A3P9LMZ9,A0A5F5Q281,A0A5N3WTF4,A0A6J0Z691,A0A6J0Z7P5,A0A8C4PSR9,A0A9L0IR78,A0A9L0R9K5,A0A9L0RB71,A0A9L0RRW0,A0A9L0S482,A0A9L0S9B0,A0A9L0TRB8,B9VR88,F6SSG3,H2M6N2,P02453	GRPGAPGPAGAR	NH2-GRP<ox>GAP<ox>GPAGAR-COOH	A0A3B3HRT8 (271);A0A3P9IRB3 (219);A0A3P9LMZ9 (259);A0A5F5Q281 (310);A0A5N3WTF4 (336);A0A6J0Z691 (310);A0A6J0Z7P5 (310);A0A8C4PSR9 (310);A0A9L0IR78 (302);A0A9L0R9K5 (310);A0A9L0RB71 (302);A0A9L0RRW0 (310);A0A9L0S482 (310);A0A9L0S9B0 (310);A0A9L0TRB8 (310);B9VR88 (310);F6SSG3 (310);H2M6N2 (259);P02453 (310)	Oxidation of K (3,6)	Oxidation of K (), Oxidation of P ()
42	A0A672T5L7	GEIGDLGFPGSR	NH2-GEIGDLGFPGS<dehyd>R<ox>-COOH	A0A672T5L7 (450)	Dehydration of S (11);Oxidation of K (12)	Dehydration of S (11: Very Confident), Oxidation of K (), Oxidation of R ()
43	A0A5F5Q281,A0A5N3WTF4,A0A6J0Z691,A0A6J0Z7P5,A0A8C4PSR9,A0A9L0IR78,A0A9L0JCP0,A0A9L0R9K5,A0A9L0RB71,A0A9L0RRW0,A0A9L0S482,A0A9L0S9B0,A0A9L0TRB8,B9VR88,F6SSG3,P02453	GETGPAGPPGAPGAPGAPGPVGPAGK	NH2-GETGPAGPPGAP<ox>GAP<ox>GAPGPVGPAGK-COOH	A0A5F5Q281 (1003);A0A5N3WTF4 (1062);A0A6J0Z691 (1036);A0A6J0Z7P5 (946);A0A8C4PSR9 (1027);A0A9L0IR78 (1028);A0A9L0JCP0 (916);A0A9L0R9K5 (1003);A0A9L0RB71 (1028);A0A9L0RRW0 (1036);A0A9L0S482 (1036);A0A9L0S9B0 (985);A0A9L0TRB8 (961);B9VR88 (1036);F6SSG3 (1027);P02453 (1036)	Oxidation of K (12,15)	Oxidation of K (26: Doubtfull), Oxidation of P ()
44	A0A8C4RTZ4	GFPGLPGPAGEPGK	NH2-GFP<ox>GLP<ox>GP<ox>AGEP<ox>GK-COOH	A0A8C4RTZ4 (392)	Oxidation of K (3,6,8,12)	Oxidation of K (14: Doubtfull), Oxidation of P ()
45	A0A286ZQ85,A0A4X1TS95,A0A4X1TSD0,A0A5G2QPG9,A0A6J0Y3U8,A0A8D0ILD8,A0A8D0LKN6,A0A8D1DDE0,A0A8D1DE54,A0A8D1S2Y4,A0A8D2BLC3,F1RYI8,P04258,Q08E14	GRPGLPGAAGAR	NH2-GRP<ox>GLP<ox>GAAGAR-COOH	A0A286ZQ85 (311);A0A4X1TS95 (310);A0A4X1TSD0 (283);A0A5G2QPG9 (310);A0A6J0Y3U8 (309);A0A8D0ILD8 (283);A0A8D0LKN6 (310);A0A8D1DDE0 (310);A0A8D1DE54 (310);A0A8D1S2Y4 (310);A0A8D2BLC3 (315);F1RYI8 (310);P04258 (153);Q08E14 (309)	Oxidation of K (3,6)	Oxidation of K (), Oxidation of P ()
46	A0A5N3WTF4,A0A6J0Z691,P02453	GAPGADGPAGAPGTPGPQGIAGQR	NH2-GAPGADGPAGAP<ox>GTPGPQGIAGQR-COOH	A0A5N3WTF4 (960);A0A6J0Z691 (934);P02453 (934)	Oxidation of K (12)	Oxidation of K (), Oxidation of P ()
47	A0A286ZQ85,A0A4X1TS95,A0A4X1TSD0,A0A5N3WE07,A0A6J0Y3U8,A0A8D0ILD8,A0A8D0LKN6,A0A8D1AM50,A0A8D1DE54,A0A8D1S2Y4,A0A8D2BLC3,F1RYI8,P04258,Q08E14	GPVGPSGPPGK	NH2-GPVGPSGPPGK-COOH	A0A286ZQ85 (1142);A0A4X1TS95 (1141);A0A4X1TSD0 (1114);A0A5N3WE07 (1105);A0A6J0Y3U8 (1140);A0A8D0ILD8 (1114);A0A8D0LKN6 (1141);A0A8D1AM50 (803);A0A8D1DE54 (1141);A0A8D1S2Y4 (1141);A0A8D2BLC3 (1146);F1RYI8 (1141);P04258 (984);Q08E14 (1140)
48	A0A672L089	GFPGLPGPSFNII	NH2-GFP<ox>GLP<ox>GP<ox>S<dehyd>FN<-nh3>II-COOH	A0A672L089 (866)	Ammonia loss from N (11);Dehydration of S (9);Oxidation of K (3,6,8)	Ammonia loss from N (11: Very Confident), Dehydration of S (9: Very Confident), Oxidation of K (), Oxidation of P ()
49	A0A1S7J1Y9,A0A3Q1LZN8,A0A3Q1NA44,A0A5N3V611,A0A6J0Z5J9,A0A8C4MPY6,A0A8C4MSS5,A0A8C4MSU8,A0A8C4MSU9,A0A8C4MSY3,A0A8C4N032,A0A8C4N086,A0A8D0LX68,A0A8D1M4C8,A0A8D1WG50,A0A8W4FM91,A0A8X9AEL6,A0A9L0RBQ3,A0A9L0RMU8,A0A9L0RZQ4,A0A9L0TK32,A0A9L0TPV3,B9VR89,F1SFA7,F6RTI8,P02465	GAAGIPGGK	NH2-GAAGIP<ox>GGK<ox>-COOH	A0A1S7J1Y9 (646);A0A3Q1LZN8 (554);A0A3Q1NA44 (528);A0A5N3V611 (594);A0A6J0Z5J9 (644);A0A8C4MPY6 (436);A0A8C4MSS5 (644);A0A8C4MSU8 (644);A0A8C4MSU9 (471);A0A8C4MSY3 (422);A0A8C4N032 (644);A0A8C4N086 (315);A0A8D0LX68 (554);A0A8D1M4C8 (646);A0A8D1WG50 (554);A0A8W4FM91 (648);A0A8X9AEL6 (644);A0A9L0RBQ3 (581);A0A9L0RMU8 (644);A0A9L0RZQ4 (521);A0A9L0TK32 (644);A0A9L0TPV3 (635);B9VR89 (644);F1SFA7 (646)…	Oxidation of K (6,9)	Oxidation of K (9: Very Confident), Oxidation of P ()
50	A0A1S7J1Y9,A0A3Q1LZN8,A0A3Q1NA44,A0A5N3V611,A0A6J0Z5J9,A0A8C4MSS5,A0A8C4MSU8,A0A8C4N032,A0A8D0LX68,A0A8D1M4C8,A0A8D1WG50,A0A8W4FM91,A0A8X9AEL6,A0A9L0RB24,A0A9L0RBQ3,A0A9L0RMU8,A0A9L0RZ70,A0A9L0RZQ4,A0A9L0TK32,A0A9L0TPV3,B9VR89,F1SFA7,F6RTI8,P02465	GVVGPQGAR	NH2-GVVGPQGAR-COOH	A0A1S7J1Y9 (157);A0A3Q1LZN8 (65);A0A3Q1NA44 (39);A0A5N3V611 (114);A0A6J0Z5J9 (155);A0A8C4MSS5 (155);A0A8C4MSU8 (155);A0A8C4N032 (155);A0A8D0LX68 (65);A0A8D1M4C8 (157);A0A8D1WG50 (65);A0A8W4FM91 (159);A0A8X9AEL6 (155);A0A9L0RB24 (155);A0A9L0RBQ3 (155);A0A9L0RMU8 (155);A0A9L0RZ70 (155);A0A9L0RZQ4 (65);A0A9L0TK32 (155);A0A9L0TPV3 (146);B9VR89 (155);F1SFA7 (157);F6RTI8 (155);P02465 (155)
51	A0A6J0Z5J9	GFAGPAGAAGQAGAK	NH2-GFAGPAGAAGQAGAK<ox>-COOH	A0A6J0Z5J9 (722)	Oxidation of K (15)	Oxidation of K (15: Doubtfull)
52	A0A8C4MPY6,A0A8C4MSS5,A0A8C4MSU8,A0A8C4MSU9,A0A8C4MSY3,A0A8C4N032,A0A8C4N086,A0A9L0RB24,A0A9L0RBQ3,A0A9L0RMU8,A0A9L0RZ70,A0A9L0RZQ4,A0A9L0TK32,A0A9L0TPV3,B9VR89,F6RTI8	QGAPGSVGPAGPR	pyro-QGAPGSVGPAGPR-COOH	A0A8C4MPY6 (773);A0A8C4MSS5 (1039);A0A8C4MSU8 (1039);A0A8C4MSU9 (799);A0A8C4MSY3 (757);A0A8C4N032 (1027);A0A8C4N086 (652);A0A9L0RB24 (940);A0A9L0RBQ3 (976);A0A9L0RMU8 (1027);A0A9L0RZ70 (955);A0A9L0RZQ4 (916);A0A9L0TK32 (1039);A0A9L0TPV3 (1030);B9VR89 (1039);F6RTI8 (1039)	Pyrolidone from Q (0)	Pyrolidone from Q (0: Very Confident)
53	A0A1S7J210,A0A287A1S6,A0A287BLD2,A0A4X1USK6,A0A4X1USL6,A0A5G2QQE9,A0A5N3WTF4,A0A6J0Z691,A0A6J0Z7P5,A0A8C4PSR9,A0A8D0IQS0,A0A8D0J309,A0A8D0LLK6,A0A8D0MXF3,A0A8D1NJM6,A0A8D1Z2N0,A0A8D2C974,A0A9L0IR78,A0A9L0JCP0,A0A9L0R9K5,A0A9L0RB71,A0A9L0RRW0,A0A9L0S482,A0A9L0S9B0,A0A9L0TRB8,B9VR88,F6SSG3,P02453	GAPGIAGAPGFPGAR	NH2-GAP<ox>GIAGAP<ox>GFPGAR<ox>-COOH	A0A1S7J210 (403);A0A287A1S6 (403);A0A287BLD2 (334);A0A4X1USK6 (403);A0A4X1USL6 (388);A0A5G2QQE9 (388);A0A5N3WTF4 (426);A0A6J0Z691 (400);A0A6J0Z7P5 (400);A0A8C4PSR9 (400);A0A8D0IQS0 (404);A0A8D0J309 (388);A0A8D0LLK6 (403);A0A8D0MXF3 (388);A0A8D1NJM6 (403);A0A8D1Z2N0 (403);A0A8D2C974 (403);A0A9L0IR78 (392);A0A9L0JCP0 (280);A0A9L0R9K5 (400);A0A9L0RB71 (392);A0A9L0RRW0 (400);A0A9L0S482 (400);A0A9L0S9…	Oxidation of K (3,9,15)	Oxidation of K (), Oxidation of P (), Oxidation of R ()
54	A0A1S7J210,A0A287A1S6,A0A287BLD2,A0A4X1USK6,A0A4X1USL6,A0A5F5Q281,A0A5G2QQE9,A0A5N3WTF4,A0A6J0Z691,A0A6J0Z7P5,A0A8C4PSR9,A0A8D0IQS0,A0A8D0J309,A0A8D0LLK6,A0A8D0MXF3,A0A8D1NJM6,A0A8D1Z2N0,A0A8D2C974,A0A9L0IR78,A0A9L0JCP0,A0A9L0R9K5,A0A9L0RB71,A0A9L0RRW0,A0A9L0S482,A0A9L0S9B0,A0A9L0TRB8,B9VR88,F6SSG3,P02453	GVQGPPGPAGPR	NH2-GVQGPP<ox>GPAGPR-COOH	A0A1S7J210 (688);A0A287A1S6 (688);A0A287BLD2 (565);A0A4X1USK6 (688);A0A4X1USL6 (673);A0A5F5Q281 (652);A0A5G2QQE9 (673);A0A5N3WTF4 (711);A0A6J0Z691 (685);A0A6J0Z7P5 (685);A0A8C4PSR9 (685);A0A8D0IQS0 (689);A0A8D0J309 (673);A0A8D0LLK6 (688);A0A8D0MXF3 (673);A0A8D1NJM6 (688);A0A8D1Z2N0 (688);A0A8D2C974 (688);A0A9L0IR78 (677);A0A9L0JCP0 (565);A0A9L0R9K5 (652);A0A9L0RB71 (677);A0A9L0RRW0 (685);A0A9L0S4…	Oxidation of K (6)	Oxidation of K (), Oxidation of P ()
55	A0A1S7J210,A0A287A1S6,A0A287BLD2,A0A4X1USK6,A0A4X1USL6,A0A5G2QQE9,A0A5N3WTF4,A0A6J0Z691,A0A6J0Z7P5,A0A8D0IQS0,A0A8D0J309,A0A8D0LLK6,A0A8D0MXF3,A0A8D1NJM6,A0A8D1Z2N0,A0A8D2C974,P02453	GANGAPGNDGAK	NH2-GAN<deam>GAP<ox>GNDG<deam>AK-COOH	A0A1S7J210 (700);A0A287A1S6 (700);A0A287BLD2 (577);A0A4X1USK6 (700);A0A4X1USL6 (685);A0A5G2QQE9 (685);A0A5N3WTF4 (723);A0A6J0Z691 (697);A0A6J0Z7P5 (697);A0A8D0IQS0 (701);A0A8D0J309 (685);A0A8D0LLK6 (700);A0A8D0MXF3 (685);A0A8D1NJM6 (700);A0A8D1Z2N0 (700);A0A8D2C974 (700);P02453 (697)	Deamidation of G (3,10);Oxidation of K (6)	Deamidation of G (7: Doubtfull, 10: Doubtfull), Oxidation of K (12: Doubtfull)
56	A0A1S7J1Y9,A0A3Q1LZN8,A0A3Q1NA44,A0A5N3V611,A0A6J0Z5J9,A0A8D0LX68,A0A8D1M4C8,A0A8D1WG50,A0A8W4FM91,A0A8X9AEL6,F1SFA7,P02465	GPAGPSGPAGK	NH2-GPAGPSGPAGK-COOH	A0A1S7J1Y9 (1054);A0A3Q1LZN8 (962);A0A3Q1NA44 (936);A0A5N3V611 (1002);A0A6J0Z5J9 (1052);A0A8D0LX68 (962);A0A8D1M4C8 (1054);A0A8D1WG50 (962);A0A8W4FM91 (1056);A0A8X9AEL6 (1052);F1SFA7 (1054);P02465 (1052)
57	A0A1S7J210,A0A287A1S6,A0A287BLD2,A0A4X1USK6,A0A4X1USL6,A0A5F5Q281,A0A5G2QQE9,A0A5N3WTF4,A0A6J0Z691,A0A6J0Z7P5,A0A8C4PSR9,A0A8D0IQS0,A0A8D0J309,A0A8D0LLK6,A0A8D0MXF3,A0A8D1NJM6,A0A8D1Z2N0,A0A8D2C974,A0A9L0IR78,A0A9L0JCP0,A0A9L0R9K5,A0A9L0RB71,A0A9L0RRW0,A0A9L0S9B0,A0A9L0TRB8,B9VR88,F6SSG3,P02453	DGLNGLPGPIGPPGPR	NH2-DGLN<deam>GLPGPIGPP<diox>GPR-COOH	A0A1S7J210 (1155);A0A287A1S6 (1155);A0A287BLD2 (1008);A0A4X1USK6 (1153);A0A4X1USL6 (1138);A0A5F5Q281 (1119);A0A5G2QQE9 (1140);A0A5N3WTF4 (1178);A0A6J0Z691 (1152);A0A6J0Z7P5 (1062);A0A8C4PSR9 (1143);A0A8D0IQS0 (1156);A0A8D0J309 (1140);A0A8D0LLK6 (1155);A0A8D0MXF3 (1140);A0A8D1NJM6 (1155);A0A8D1Z2N0 (1155);A0A8D2C974 (1227);A0A9L0IR78 (1144);A0A9L0JCP0 (1032);A0A9L0R9K5 (1119);A0A9L0RB71 (1144);A0A…	Deamidation of G (4);Dioxidation of M (13)	Deamidation of G (5: Doubtfull), Dioxidation of M (), Dioxidation of P ()
58	A0A5N3V611,A0A6J0Z5J9	GYPGNAGPVGTAGAPGPQGPVGPTGK	NH2-GYPGNAGP<ox>VGTAGAP<ox>GPQGPVGPTGK-COOH	A0A5N3V611 (897);A0A6J0Z5J9 (947)	Oxidation of K (8,15)	Oxidation of K (26: Random), Oxidation of P ()
59	A0A6J0XS96	FGESTIVCNSRDGNSWGAEQR	NH2-FGESTIVCNS<dehyd>RDGN<-nh3>SWGAEQR-COOH	A0A6J0XS96 (50)	Ammonia loss from N (14);Dehydration of S (10)	Ammonia loss from N (14: Confident), Dehydration of S (10: Doubtfull)
60	A0A1S7J1Y9,A0A5N3V611,A0A8C4MPY6,A0A8C4MSS5,A0A8C4MSU8,A0A8C4MSU9,A0A8C4MSY3,A0A8C4N032,A0A8C4N086,A0A8D0LX68,A0A8D1M4C8,A0A8D1WG50,A0A8W4FM91,A0A8X9AEL6,A0A9L0RMU8,A0A9L0RZQ4,A0A9L0TK32,A0A9L0TPV3,B9VR89,F1SFA7,F6RTI8	GPPGESGAAGPAGPIGSR	NH2-GPP<ox>GESGAAGPAGPIGSR-COOH	A0A1S7J1Y9 (592);A0A5N3V611 (540);A0A8C4MPY6 (382);A0A8C4MSS5 (590);A0A8C4MSU8 (590);A0A8C4MSU9 (417);A0A8C4MSY3 (368);A0A8C4N032 (590);A0A8C4N086 (261);A0A8D0LX68 (500);A0A8D1M4C8 (592);A0A8D1WG50 (500);A0A8W4FM91 (594);A0A8X9AEL6 (590);A0A9L0RMU8 (590);A0A9L0RZQ4 (467);A0A9L0TK32 (590);A0A9L0TPV3 (581);B9VR89 (590);F1SFA7 (592);F6RTI8 (590)	Oxidation of K (3)	Oxidation of K (), Oxidation of P ()
61	A0A1S7J1Y9,A0A3Q1LZN8,A0A3Q1NA44,A0A5N3V611,A0A6J0Z5J9,A0A8C4MSS5,A0A8C4MSU8,A0A8C4MSU9,A0A8C4MSY3,A0A8C4N032,A0A8D0LX68,A0A8D1M4C8,A0A8D1WG50,A0A8W4FM91,A0A8X9AEL6,A0A9L0RB24,A0A9L0RBQ3,A0A9L0RMU8,A0A9L0RZ70,A0A9L0RZQ4,A0A9L0TK32,A0A9L0TPV3,B9VR89,F1SFA7,F6RTI8,P02465	GAAGLPGVAGAPGLPGPR	NH2-GAAGLP<ox>GVAGAPGLP<diox>GPR-COOH	A0A1S7J1Y9 (310);A0A3Q1LZN8 (218);A0A3Q1NA44 (192);A0A5N3V611 (258);A0A6J0Z5J9 (308);A0A8C4MSS5 (308);A0A8C4MSU8 (308);A0A8C4MSU9 (190);A0A8C4MSY3 (141);A0A8C4N032 (308);A0A8D0LX68 (218);A0A8D1M4C8 (310);A0A8D1WG50 (218);A0A8W4FM91 (312);A0A8X9AEL6 (308);A0A9L0RB24 (308);A0A9L0RBQ3 (308);A0A9L0RMU8 (308);A0A9L0RZ70 (308);A0A9L0RZQ4 (218);A0A9L0TK32 (308);A0A9L0TPV3 (299);B9VR89 (308);F1SFA7 (310)…	Dioxidation of M (15);Oxidation of K (6)	Dioxidation of M (), Dioxidation of P (), Oxidation of K (), Oxidation of R ()
62	A0A1S7J1Y9,A0A3Q1LZN8,A0A3Q1NA44,A0A5N3V611,A0A6J0Z5J9,A0A8C4MPY6,A0A8C4MSS5,A0A8C4MSU8,A0A8C4MSU9,A0A8C4MSY3,A0A8C4N032,A0A8C4N086,A0A8D0LX68,A0A8D1M4C8,A0A8D1WG50,A0A8W4FM91,A0A8X9AEL6,A0A9L0RB24,A0A9L0RBQ3,A0A9L0RMU8,A0A9L0RZ70,A0A9L0TK32,A0A9L0TPV3,B9VR89,F1SFA7,F6RTI8,P02465	PGPIGPAGAR	NH2-PGPIGPAGAR-COOH	A0A1S7J1Y9 (477);A0A3Q1LZN8 (385);A0A3Q1NA44 (359);A0A5N3V611 (425);A0A6J0Z5J9 (475);A0A8C4MPY6 (316);A0A8C4MSS5 (475);A0A8C4MSU8 (475);A0A8C4MSU9 (351);A0A8C4MSY3 (302);A0A8C4N032 (475);A0A8C4N086 (206);A0A8D0LX68 (385);A0A8D1M4C8 (477);A0A8D1WG50 (385);A0A8W4FM91 (479);A0A8X9AEL6 (475);A0A9L0RB24 (475);A0A9L0RBQ3 (475);A0A9L0RMU8 (475);A0A9L0RZ70 (475);A0A9L0TK32 (475);A0A9L0TPV3 (466);B9VR89 (…
63	A0A286ZQ85,A0A4X1TS95,A0A4X1TSD0,A0A5G2QPG9,A0A5N3WE07,A0A6J0Y3U8,A0A8C4MTJ8,A0A8C4MVA3,A0A8D0ILD8,A0A8D0LKN6,A0A8D1AM50,A0A8D1DDE0,A0A8D1DE54,A0A8D1S2Y4,A0A8D2BLC3,A0A9L0IPQ8,A0A9L0KDG1,A0A9L0RHE1,A0A9L0RQ52,A0A9L0RSE7,A0A9L0RX14,A0A9L0SNG0,A0A9L0T3T3,A0A9L0TGC5,F1RYI8,F6R4Y3,F6R528,P04258,Q08E14	GEDGKDGSPGEPGANGLPGAAGER	NH2-GEDGKDG<deam>SP<ox>GEP<ox>GANGLP<ox>GAAGER-COOH	A0A286ZQ85 (464);A0A4X1TS95 (463);A0A4X1TSD0 (436);A0A5G2QPG9 (463);A0A5N3WE07 (427);A0A6J0Y3U8 (462);A0A8C4MTJ8 (435);A0A8C4MVA3 (462);A0A8D0ILD8 (436);A0A8D0LKN6 (463);A0A8D1AM50 (125);A0A8D1DDE0 (463);A0A8D1DE54 (463);A0A8D1S2Y4 (463);A0A8D2BLC3 (468);A0A9L0IPQ8 (351);A0A9L0KDG1 (462);A0A9L0RHE1 (462);A0A9L0RQ52 (462);A0A9L0RSE7 (462);A0A9L0RX14 (462);A0A9L0SNG0 (462);A0A9L0T3T3 (459);A0A9L0TG…	Deamidation of G (7);Oxidation of K (9,12,18)	Deamidation of G (4: Doubtfull), Oxidation of K (5: Doubtfull), Oxidation of P ()
64	A0A5N3WE07,A0A6J0Y3U8,A0A8C4MTJ8,A0A8C4MVA3,A0A9L0KDG1,A0A9L0RHE1,A0A9L0RQ52,A0A9L0RSE7,A0A9L0RX14,A0A9L0SNG0,A0A9L0T3T3,A0A9L0TGC5,F6R4Y3,F6R528,P04258,Q08E14	GEMGPAGIPGAPGLLGAR	NH2-GEMGPAGIP<ox>GAPGLLGAR-COOH	A0A5N3WE07 (361);A0A6J0Y3U8 (396);A0A8C4MTJ8 (369);A0A8C4MVA3 (396);A0A9L0KDG1 (396);A0A9L0RHE1 (396);A0A9L0RQ52 (396);A0A9L0RSE7 (396);A0A9L0RX14 (396);A0A9L0SNG0 (396);A0A9L0T3T3 (393);A0A9L0TGC5 (396);F6R4Y3 (369);F6R528 (396);P04258 (240);Q08E14 (396)	Oxidation of K (9)	Oxidation of K (), Oxidation of R ()
65	A0A1S7J210,A0A287A1S6,A0A287BLD2,A0A4X1USK6,A0A4X1USL6,A0A5G2QQE9,A0A5N3WTF4,A0A6J0Z691,A0A6J0Z7P5,A0A8D0IQS0,A0A8D0J309,A0A8D0LLK6,A0A8D0MXF3,A0A8D1NJM6,A0A8D1Z2N0,A0A8D2C974,P02453	EGAPGAEGSPGR	NH2-EGAPGAEGSP<ox>GR-COOH	A0A1S7J210 (1017);A0A287A1S6 (1017);A0A287BLD2 (870);A0A4X1USK6 (1015);A0A4X1USL6 (1000);A0A5G2QQE9 (1002);A0A5N3WTF4 (1040);A0A6J0Z691 (1014);A0A6J0Z7P5 (924);A0A8D0IQS0 (1018);A0A8D0J309 (1002);A0A8D0LLK6 (1017);A0A8D0MXF3 (1002);A0A8D1NJM6 (1017);A0A8D1Z2N0 (1017);A0A8D2C974 (1089);P02453 (1014)	Oxidation of K (10)	Oxidation of K (), Oxidation of P ()
66	P00761	TLDNDIMLIK	NH2-TLDNDIMLIK-COOH	P00761 (88)
67	A0A1S7J210,A0A287A1S6,A0A287BLD2,A0A3P9HY97,A0A3P9HYM0,A0A3P9MHK2,A0A4X1USK6,A0A4X1USL6,A0A5F5Q281,A0A5G2QQE9,A0A5N3WTF4,A0A6J0Z691,A0A6J0Z7P5,A0A6P7I1Z0,A0A6P7INB1,A0A6P7MK60,A0A8C4PSR9,A0A8C4RTZ4,A0A8D0IQS0,A0A8D0J309,A0A8D0LLK6,A0A8D0MXF3,A0A8D1NJM6,A0A8D1Z2N0,A0A8D2C974,A0A9L0IR78,A0A9L0JCP0,A0A9L0R9K5,A0A9L0RB71,A0A9L0RRW0,A0A9L0S482,A0A9L0S9B0,A0A9L0TRB8,B9VR88,F6SSG3,G1UH58,G1UH59,P02453	GAAGLPGPK	NH2-GAAGLP<ox>GPK<ox>-COOH	A0A1S7J210 (736);A0A287A1S6 (736);A0A287BLD2 (613);A0A3P9HY97 (760);A0A3P9HYM0 (690);A0A3P9MHK2 (690);A0A4X1USK6 (736);A0A4X1USL6 (721);A0A5F5Q281 (700);A0A5G2QQE9 (721);A0A5N3WTF4 (759);A0A6J0Z691 (733);A0A6J0Z7P5 (733);A0A6P7I1Z0 (690);A0A6P7INB1 (760);A0A6P7MK60 (2189);A0A8C4PSR9 (733);A0A8C4RTZ4 (155);A0A8D0IQS0 (737);A0A8D0J309 (721);A0A8D0LLK6 (736);A0A8D0MXF3 (721);A0A8D1NJM6 (736);A0A8D1Z…	Oxidation of K (6,9)	Oxidation of K (9: Doubtfull), Oxidation of P ()
68	A0A5N3WE07	GAPGAQGPPGAPGPLGIAGVTGAR	NH2-GAP<ox>GAQGPP<ox>GAPGPLGIAGVTGAR-COOH	A0A5N3WE07 (898)	Oxidation of K (3,9)	Oxidation of K (), Oxidation of P ()
69	A0A1S7J1Y9,A0A3Q1LZN8,A0A3Q1NA44,A0A5N3V611,A0A6J0Z5J9,A0A8D0LX68,A0A8D1M4C8,A0A8D1WG50,A0A8W4FM91,A0A8X9AEL6,F1SFA7,P02465	GEAGPAGPAGPAGPR	NH2-GEAGPAGPAGPAGPR-COOH	A0A1S7J1Y9 (694);A0A3Q1LZN8 (602);A0A3Q1NA44 (576);A0A5N3V611 (642);A0A6J0Z5J9 (692);A0A8D0LX68 (602);A0A8D1M4C8 (694);A0A8D1WG50 (602);A0A8W4FM91 (696);A0A8X9AEL6 (692);F1SFA7 (694);P02465 (692)
70	A0A5N3WTF4,A0A6J0Z691,A0A6J0Z7P5	GPPGSAGTPGK	NH2-GPPGSAGTPGK-COOH	A0A5N3WTF4 (1167);A0A6J0Z691 (1141);A0A6J0Z7P5 (1051)
71	A0A3Q1LZN8,A0A3Q1NA44,A0A5N3V611,A0A6J0Z5J9,A0A8C4MPY6,A0A8C4MSS5,A0A8C4MSU8,A0A8C4MSU9,A0A8C4MSY3,A0A8C4N032,A0A8C4N086,A0A9L0RB24,A0A9L0RBQ3,A0A9L0RMU8,A0A9L0RZ70,A0A9L0TK32,A0A9L0TPV3,B9VR89,F6RTI8,P02465	EGPVGLPGIDGRPGPIGPAGAR	NH2-EGPVGLP<ox>GIDGRPGPIGPAGAR-COOH	A0A3Q1LZN8 (373);A0A3Q1NA44 (347);A0A5N3V611 (413);A0A6J0Z5J9 (463);A0A8C4MPY6 (304);A0A8C4MSS5 (463);A0A8C4MSU8 (463);A0A8C4MSU9 (339);A0A8C4MSY3 (290);A0A8C4N032 (463);A0A8C4N086 (194);A0A9L0RB24 (463);A0A9L0RBQ3 (463);A0A9L0RMU8 (463);A0A9L0RZ70 (463);A0A9L0TK32 (463);A0A9L0TPV3 (454);B9VR89 (463);F6RTI8 (463);P02465 (463)	Oxidation of K (7)	Oxidation of K (), Oxidation of P ()
72	A0A1S7J1Y9,A0A3Q1LZN8,A0A3Q1NA44,A0A5N3V611,A0A6J0Z5J9,A0A8D0LX68,A0A8D1M4C8,A0A8D1WG50,A0A8W4FM91,A0A8X9AEL6,F1SFA7,P02465	GDGGPPGATGFPGAAGR	NH2-GDGGP<ox>PGATGFP<ox>GAAGR-COOH	A0A1S7J1Y9 (778);A0A3Q1LZN8 (686);A0A3Q1NA44 (660);A0A5N3V611 (726);A0A6J0Z5J9 (776);A0A8D0LX68 (686);A0A8D1M4C8 (778);A0A8D1WG50 (686);A0A8W4FM91 (780);A0A8X9AEL6 (776);F1SFA7 (778);P02465 (776)	Oxidation of K (5,12)	Oxidation of K (), Oxidation of P (), Oxidation of R ()
73	A0A5F5Q281,A0A5N3WTF4,A0A6J0Z691,A0A6J0Z7P5,A0A8C4PSR9,A0A9L0IR78,A0A9L0JCP0,A0A9L0R9K5,A0A9L0RB71,A0A9L0RRW0,A0A9L0S482,A0A9L0S9B0,A0A9L0TRB8,B9VR88,F6SSG3,P02453	GDRGETGPAGPPGAPGAPGAPGPVGPAGK	NH2-GDR<ox>GETGPAGPPGAPGAPGAPGPVGPAGK-COOH	A0A5F5Q281 (1000);A0A5N3WTF4 (1059);A0A6J0Z691 (1033);A0A6J0Z7P5 (943);A0A8C4PSR9 (1024);A0A9L0IR78 (1025);A0A9L0JCP0 (913);A0A9L0R9K5 (1000);A0A9L0RB71 (1025);A0A9L0RRW0 (1033);A0A9L0S482 (1033);A0A9L0S9B0 (982);A0A9L0TRB8 (958);B9VR88 (1033);F6SSG3 (1024);P02453 (1033)	Oxidation of K (3)	Oxidation of K (29: Random)
74	A0A1S7J1Y9,A0A3Q1LZN8,A0A3Q1NA44,A0A5N3V611,A0A6J0Z5J9,A0A8D0LX68,A0A8D1M4C8,A0A8D1WG50,A0A8W4FM91,A0A8X9AEL6,F1SFA7,P02465	GPSGPQGIR	NH2-GPSGPQGIR-COOH	A0A1S7J1Y9 (997);A0A3Q1LZN8 (905);A0A3Q1NA44 (879);A0A5N3V611 (945);A0A6J0Z5J9 (995);A0A8D0LX68 (905);A0A8D1M4C8 (997);A0A8D1WG50 (905);A0A8W4FM91 (999);A0A8X9AEL6 (995);F1SFA7 (997);P02465 (995)
75	A0A1S7J1Y9,A0A3Q1LZN8,A0A3Q1NA44,A0A5N3V611,A0A6J0Z5J9,A0A8C4MSS5,A0A8C4MSU8,A0A8C4N032,A0A8D0LX68,A0A8D1M4C8,A0A8D1WG50,A0A8W4FM91,A0A8X9AEL6,A0A9L0RB24,A0A9L0RBQ3,A0A9L0RMU8,A0A9L0RZ70,A0A9L0RZQ4,A0A9L0TK32,A0A9L0TPV3,B9VR89,F1SFA7,F6RTI8,P02465	GHAGLAGAR	NH2-GHAGLAGAR-COOH	A0A1S7J1Y9 (511);A0A3Q1LZN8 (419);A0A3Q1NA44 (393);A0A5N3V611 (459);A0A6J0Z5J9 (509);A0A8C4MSS5 (509);A0A8C4MSU8 (509);A0A8C4N032 (509);A0A8D0LX68 (419);A0A8D1M4C8 (511);A0A8D1WG50 (419);A0A8W4FM91 (513);A0A8X9AEL6 (509);A0A9L0RB24 (509);A0A9L0RBQ3 (509);A0A9L0RMU8 (509);A0A9L0RZ70 (509);A0A9L0RZQ4 (386);A0A9L0TK32 (509);A0A9L0TPV3 (500);B9VR89 (509);F1SFA7 (511);F6RTI8 (509);P02465 (509)
76	A0A1S7J1Y9,A0A3Q1LZN8,A0A3Q1NA44,A0A5N3V611,A0A6J0Z5J9,A0A8D0LX68,A0A8D1M4C8,A0A8D1WG50,A0A8W4FM91,A0A8X9AEL6,F1SFA7,P02465	GDGGPPGATGFPGAAGR	NH2-GDGGPPGATGFPGAAGR<ox>-COOH	A0A1S7J1Y9 (778);A0A3Q1LZN8 (686);A0A3Q1NA44 (660);A0A5N3V611 (726);A0A6J0Z5J9 (776);A0A8D0LX68 (686);A0A8D1M4C8 (778);A0A8D1WG50 (686);A0A8W4FM91 (780);A0A8X9AEL6 (776);F1SFA7 (778);P02465 (776)	Oxidation of K (17)	Oxidation of K (), Oxidation of P ()
77	A0A1S7J210,A0A287A1S6,A0A287BLD2,A0A4X1USK6,A0A4X1USL6,A0A5F5Q281,A0A5G2QQE9,A0A5N3WTF4,A0A6J0Z691,A0A6J0Z7P5,A0A8C4PSR9,A0A8D0IQS0,A0A8D0J309,A0A8D0LLK6,A0A8D0MXF3,A0A8D1NJM6,A0A8D1Z2N0,A0A8D2C974,A0A9L0IR78,A0A9L0JCP0,A0A9L0R9K5,A0A9L0RB71,A0A9L0RRW0,A0A9L0S482,A0A9L0S9B0,A0A9L0TRB8,B9VR88,F6SSG3,P02453	GSEGPQGVR	NH2-GSEGPQGVR-COOH	A0A1S7J210 (364);A0A287A1S6 (364);A0A287BLD2 (295);A0A4X1USK6 (364);A0A4X1USL6 (349);A0A5F5Q281 (361);A0A5G2QQE9 (349);A0A5N3WTF4 (387);A0A6J0Z691 (361);A0A6J0Z7P5 (361);A0A8C4PSR9 (361);A0A8D0IQS0 (365);A0A8D0J309 (349);A0A8D0LLK6 (364);A0A8D0MXF3 (349);A0A8D1NJM6 (364);A0A8D1Z2N0 (364);A0A8D2C974 (364);A0A9L0IR78 (353);A0A9L0JCP0 (241);A0A9L0R9K5 (361);A0A9L0RB71 (353);A0A9L0RRW0 (361);A0A9L0S4…
78	A0A3Q1LZN8,A0A3Q1NA44,A0A5N3V611,A0A6J0Z5J9,P02465	GSTGEIGPAGPPGPPGLR	NH2-GSTGEIGPAGPPGP<diox>PGLR-COOH	A0A3Q1LZN8 (290);A0A3Q1NA44 (264);A0A5N3V611 (330);A0A6J0Z5J9 (380);P02465 (380)	Dioxidation of M (14)	Dioxidation of M (), Dioxidation of P ()
79	A0A5N3WTF4,A0A6J0Z691,A0A6J0Z7P5	GPPGSAGTPGKDGLNGLPGPIGPPGPR	NH2-GPPGSAG<deam>TPGKDGLNGLP<ox>GPIGPPGPR<diox>-COOH	A0A5N3WTF4 (1167);A0A6J0Z691 (1141);A0A6J0Z7P5 (1051)	Deamidation of G (7);Dioxidation of M (27);Oxidation of K (18)	Deamidation of G (4: Doubtfull, 7: Doubtfull), Dioxidation of M (), Dioxidation of P (), Oxidation of K (11: Random)
80	A0A1S7J210,A0A287A1S6,A0A287BLD2,A0A4X1USK6,A0A4X1USL6,A0A5F5Q281,A0A5G2QQE9,A0A5N3WTF4,A0A6J0Z691,A0A8C4PSR9,A0A8D0IQS0,A0A8D0J309,A0A8D0LLK6,A0A8D0LZT3,A0A8D0MXF3,A0A8D0QJ44,A0A8D0QR23,A0A8D0VJ42,A0A8D0VJA4,A0A8D1NJM6,A0A8D1Z2N0,A0A8D2C974,A0A8W4FDC1,A0A9L0IR78,A0A9L0JCP0,A0A9L0R9K5,A0A9L0RB71,A0A9L0RRW0,A0A9L0S482,A0A9L0S9B0,A0A9L0TRB8,B9VR88,F6SSG3,P02453	GVVGLPGQR	NH2-GVVGLP<ox>GQR-COOH	A0A1S7J210 (961);A0A287A1S6 (961);A0A287BLD2 (814);A0A4X1USK6 (960);A0A4X1USL6 (945);A0A5F5Q281 (925);A0A5G2QQE9 (946);A0A5N3WTF4 (984);A0A6J0Z691 (958);A0A8C4PSR9 (949);A0A8D0IQS0 (962);A0A8D0J309 (946);A0A8D0LLK6 (961);A0A8D0LZT3 (1056);A0A8D0MXF3 (946);A0A8D0QJ44 (1074);A0A8D0QR23 (1089);A0A8D0VJ42 (1089);A0A8D0VJA4 (1074);A0A8D1NJM6 (961);A0A8D1Z2N0 (961);A0A8D2C974 (1033);A0A8W4FDC1 (1072);A…	Oxidation of K (6)	Oxidation of K (), Oxidation of R ()
81	A0A1S7J210,A0A287A1S6,A0A287BLD2,A0A4X1USK6,A0A4X1USL6,A0A5F5Q281,A0A5G2QQE9,A0A5N3WTF4,A0A6J0Z691,A0A6J0Z7P5,A0A8C4PSR9,A0A8D0IQS0,A0A8D0J309,A0A8D0LLK6,A0A8D0MXF3,A0A8D1NJM6,A0A8D1Z2N0,A0A8D2C974,A0A9L0IR78,A0A9L0JCP0,A0A9L0R9K5,A0A9L0RB71,A0A9L0RRW0,A0A9L0S482,A0A9L0S9B0,A0A9L0TRB8,B9VR88,F6SSG3,P02453	GVQGPPGPAGPR	NH2-GVQGPPGPAGPR-COOH	A0A1S7J210 (688);A0A287A1S6 (688);A0A287BLD2 (565);A0A4X1USK6 (688);A0A4X1USL6 (673);A0A5F5Q281 (652);A0A5G2QQE9 (673);A0A5N3WTF4 (711);A0A6J0Z691 (685);A0A6J0Z7P5 (685);A0A8C4PSR9 (685);A0A8D0IQS0 (689);A0A8D0J309 (673);A0A8D0LLK6 (688);A0A8D0MXF3 (673);A0A8D1NJM6 (688);A0A8D1Z2N0 (688);A0A8D2C974 (688);A0A9L0IR78 (677);A0A9L0JCP0 (565);A0A9L0R9K5 (652);A0A9L0RB71 (677);A0A9L0RRW0 (685);A0A9L0S4…
82	A0A1S7J210,A0A287A1S6,A0A287BLD2,A0A4X1USK6,A0A4X1USL6,A0A5F5Q281,A0A5G2QQE9,A0A5N3WTF4,A0A6J0Z691,A0A6J0Z7P5,A0A8C4PSR9,A0A8D0IQS0,A0A8D0J309,A0A8D0LLK6,A0A8D0MXF3,A0A8D1NJM6,A0A8D1Z2N0,A0A8D2C974,A0A9L0IR78,A0A9L0JCP0,A0A9L0RB71,A0A9L0RRW0,A0A9L0S482,A0A9L0S9B0,A0A9L0TRB8,B9VR88,F6SSG3,P02453	GPSGPQGPSGPPGPK	NH2-GPSGPQGPSGPP<ox>GPK-COOH	A0A1S7J210 (418);A0A287A1S6 (418);A0A287BLD2 (349);A0A4X1USK6 (418);A0A4X1USL6 (403);A0A5F5Q281 (382);A0A5G2QQE9 (403);A0A5N3WTF4 (441);A0A6J0Z691 (415);A0A6J0Z7P5 (415);A0A8C4PSR9 (415);A0A8D0IQS0 (419);A0A8D0J309 (403);A0A8D0LLK6 (418);A0A8D0MXF3 (403);A0A8D1NJM6 (418);A0A8D1Z2N0 (418);A0A8D2C974 (418);A0A9L0IR78 (407);A0A9L0JCP0 (295);A0A9L0RB71 (407);A0A9L0RRW0 (415);A0A9L0S482 (415);A0A9L0S9…	Oxidation of K (12)	Oxidation of K (15: Doubtfull)
83	A0A5F5Q281,A0A5N3WTF4,A0A6J0Z691,A0A6J0Z7P5,A0A8C4PSR9,A0A9L0IR78,A0A9L0JCP0,A0A9L0R9K5,A0A9L0RB71,A0A9L0RRW0,A0A9L0S482,A0A9L0S9B0,A0A9L0TRB8,B9VR88,F6SSG3,P02453	QGPSGASGER	NH2-QGPSGASGER-COOH	A0A5F5Q281 (951);A0A5N3WTF4 (1010);A0A6J0Z691 (984);A0A6J0Z7P5 (894);A0A8C4PSR9 (975);A0A9L0IR78 (976);A0A9L0JCP0 (864);A0A9L0R9K5 (951);A0A9L0RB71 (976);A0A9L0RRW0 (984);A0A9L0S482 (984);A0A9L0S9B0 (933);A0A9L0TRB8 (909);B9VR88 (984);F6SSG3 (975);P02453 (984)
84	A0A1S7J1Y9,A0A3Q1LZN8,A0A3Q1NA44,A0A5N3V611,A0A6J0Z5J9,A0A6P7I6Q3,A0A6P7IM92,A0A6P7JRT7,A0A6P7JRU2,A0A6P7JVT4,A0A6P7K4J2,A0A6P7K9Q5,A0A6P7K9S2,A0A6P7LYG0,A0A8C4MPY6,A0A8C4MSS5,A0A8C4MSU8,A0A8C4MSU9,A0A8C4MSY3,A0A8C4N032,A0A8C4N086,A0A8D0LX68,A0A8D1M4C8,A0A8D1WG50,A0A8W4FM91,A0A8X9AEL6,A0A9L0RB24,A0A9L0RBQ3,A0A9L0RMU8,A0A9L0RZ70,A0A9L0RZQ4,A0A9L0TK32,A0A9L0TPV3,A0A9W2XM86,A0A9W2XMW2,A0A9W2XN37,B9V…	GLPGADGR	NH2-GLP<ox>GADGR-COOH	A0A1S7J1Y9 (406);A0A3Q1LZN8 (314);A0A3Q1NA44 (288);A0A5N3V611 (354);A0A6J0Z5J9 (404);A0A6P7I6Q3 (988);A0A6P7IM92 (988);A0A6P7JRT7 (599);A0A6P7JRU2 (599);A0A6P7JVT4 (598);A0A6P7K4J2 (852);A0A6P7K9Q5 (864);A0A6P7K9S2 (864);A0A6P7LYG0 (798);A0A8C4MPY6 (245);A0A8C4MSS5 (404);A0A8C4MSU8 (404);A0A8C4MSU9 (280);A0A8C4MSY3 (231);A0A8C4N032 (404);A0A8C4N086 (135);A0A8D0LX68 (314);A0A8D1M4C8 (406);A0A8D1WG…	Oxidation of K (3)	Oxidation of K (), Oxidation of R ()
85	A0A3Q1LZN8,A0A3Q1NA44,A0A5N3V611,A0A6J0Z5J9,A0A8C4MPY6,A0A8C4MSS5,A0A8C4MSU8,A0A8C4MSU9,A0A8C4MSY3,A0A8C4N032,A0A8C4N086,A0A9L0RB24,A0A9L0RBQ3,A0A9L0RMU8,A0A9L0RZ70,A0A9L0RZQ4,A0A9L0TK32,A0A9L0TPV3,B9VR89,F6RTI8,P02465	AGVMGPAGSR	NH2-AGVM<ox>GPAGSR-COOH	A0A3Q1LZN8 (322);A0A3Q1NA44 (296);A0A5N3V611 (362);A0A6J0Z5J9 (412);A0A8C4MPY6 (253);A0A8C4MSS5 (412);A0A8C4MSU8 (412);A0A8C4MSU9 (288);A0A8C4MSY3 (239);A0A8C4N032 (412);A0A8C4N086 (143);A0A9L0RB24 (412);A0A9L0RBQ3 (412);A0A9L0RMU8 (412);A0A9L0RZ70 (412);A0A9L0RZQ4 (322);A0A9L0TK32 (412);A0A9L0TPV3 (403);B9VR89 (412);F6RTI8 (412);P02465 (412)	Oxidation of K (4)	Oxidation of K (), Oxidation of R ()
86	A0A3N0Y7K5,A0A672M9J4,A0A672M9M9,A0A672MAN2,A0A672MAR1,A0A672MB57,A0A672MBF6,A0A672MFN8,A0A672MLA9,A0A672MLJ4,A0A672MLZ3,A0A672MPG5,A0A672MPZ7,A0A672MQW8,A0A672MR99,A0A672MRF1,A0A672MVA7,A0A672MVC8,A0A6P7IUV3,A0A8T2LFL3	GLTGPIGPPGPSGPNGAK	NH2-GLTGPIGPPGPSGP<ox>NG<deam>AK-COOH	A0A3N0Y7K5 (762);A0A672M9J4 (651);A0A672M9M9 (611);A0A672MAN2 (667);A0A672MAR1 (670);A0A672MB57 (655);A0A672MBF6 (667);A0A672MFN8 (570);A0A672MLA9 (625);A0A672MLJ4 (614);A0A672MLZ3 (609);A0A672MPG5 (619);A0A672MPZ7 (658);A0A672MQW8 (653);A0A672MR99 (651);A0A672MRF1 (653);A0A672MVA7 (687);A0A672MVC8 (626);A0A6P7IUV3 (789);A0A8T2LFL3 (791)	Deamidation of G (16);Oxidation of K (14)	Deamidation of G (10: Doubtfull, 16: Doubtfull), Oxidation of K (18: Doubtfull)
87	A0A5N3WTF4,A0A6J0Z691,A0A6J0Z7P5,P02453	TGPAGPAGPIGPVGAR	NH2-TGPAGPAGPIGPVGAR-COOH	A0A5N3WTF4 (1094);A0A6J0Z691 (1068);A0A6J0Z7P5 (978);P02453 (1068)
88	A0A6P7I5U3,A0A6P7NBJ9	GTSGPAGPR	NH2-GTS<dehyd>GPAGPR-COOH	A0A6P7I5U3 (1119);A0A6P7NBJ9 (1117)	Dehydration of S (3)	Dehydration of S (3: Very Confident)
89	A0A1S7J1Y9,A0A3Q1LZN8,A0A3Q1NA44,A0A5N3V611,A0A6J0Z5J9,A0A8D0LX68,A0A8D1M4C8,A0A8D1WG50,A0A8W4FM91,A0A8X9AEL6,F1SFA7,P02465	GLPGVAGSVGEPGPLGIAGPPGAR	NH2-GLPGVAGSVGEPGP<diox>LGIAGPP<ox>GAR-COOH	A0A1S7J1Y9 (883);A0A3Q1LZN8 (791);A0A3Q1NA44 (765);A0A5N3V611 (831);A0A6J0Z5J9 (881);A0A8D0LX68 (791);A0A8D1M4C8 (883);A0A8D1WG50 (791);A0A8W4FM91 (885);A0A8X9AEL6 (881);F1SFA7 (883);P02465 (881)	Dioxidation of M (14);Oxidation of K (21)	Dioxidation of M (), Dioxidation of P (), Oxidation of K (), Oxidation of P ()
90	A0A286ZQ85,A0A286ZWS8,A0A287A2Q7,A0A3B3H7A0,A0A3B3HG77,A0A3B3HRT8,A0A3B3HZU3,A0A3B3ICN5,A0A3B3IE81,A0A3N0XEP2,A0A3N0Y7K5,A0A3P9HQS5,A0A3P9HR09,A0A3P9HRA9,A0A3P9HTH1,A0A3P9HY97,A0A3P9HYM0,A0A3P9IRB3,A0A3P9J898,A0A3P9J9R4,A0A3P9L4G1,A0A3P9LCV2,A0A3P9LD34,A0A3P9LMZ9,A0A3P9MF10,A0A3P9MF20,A0A3P9MF41,A0A3P9MF46,A0A3P9MHK2,A0A3P9MKE4,A0A4X1TI45,A0A4X1TMC6,A0A4X1TMI6,A0A4X1TS95,A0A4X1TSD0,A0A5F5PIB7,A0A…	GQPGVMGFPGPK	NH2-GQPGVM<ox>GFP<ox>GPK-COOH	A0A286ZQ85 (575);A0A286ZWS8 (528);A0A287A2Q7 (597);A0A3B3H7A0 (556);A0A3B3HG77 (464);A0A3B3HRT8 (491);A0A3B3HZU3 (572);A0A3B3ICN5 (530);A0A3B3IE81 (492);A0A3N0XEP2 (585);A0A3N0Y7K5 (609);A0A3P9HQS5 (561);A0A3P9HR09 (559);A0A3P9HRA9 (438);A0A3P9HTH1 (476);A0A3P9HY97 (601);A0A3P9HYM0 (531);A0A3P9IRB3 (482);A0A3P9J898 (479);A0A3P9J9R4 (558);A0A3P9L4G1 (600);A0A3P9LCV2 (558);A0A3P9LD34 (503);A0A3P9LM…	Oxidation of K (6,9)	Oxidation of K (12: Doubtfull), Oxidation of P ()
91	A0A3Q1LZN8,A0A3Q1NA44,A0A5N3V611,A0A6J0Z5J9,A0A8C4MSS5,A0A8C4MSU8,A0A8C4N032,A0A9L0RB24,A0A9L0RMU8,A0A9L0RZ70,A0A9L0RZQ4,A0A9L0TK32,A0A9L0TPV3,B9VR89,F6RTI8,P02465	GIPGEFGLPGPAGAR	NH2-GIP<ox>GEFGLP<ox>GP<ox>AGAR-COOH	A0A3Q1LZN8 (482);A0A3Q1NA44 (456);A0A5N3V611 (522);A0A6J0Z5J9 (572);A0A8C4MSS5 (572);A0A8C4MSU8 (572);A0A8C4N032 (572);A0A9L0RB24 (572);A0A9L0RMU8 (572);A0A9L0RZ70 (572);A0A9L0RZQ4 (449);A0A9L0TK32 (572);A0A9L0TPV3 (563);B9VR89 (572);F6RTI8 (572);P02465 (572)	Oxidation of K (3,9,11)	Oxidation of K (), Oxidation of P (), Oxidation of R ()
92	A0A5N3WTF4,A0A6J0Z691,P02453	GAPGADGPAGAPGTPGPQGIAGQR	NH2-GAPGADGPAGAPGTPGPQGIAGQR-COOH	A0A5N3WTF4 (960);A0A6J0Z691 (934);P02453 (934)
93	A0A1S7J210,A0A287A1S6,A0A287BLD2,A0A4X1USK6,A0A4X1USL6,A0A5F5Q281,A0A5G2QQE9,A0A5N3WTF4,A0A6J0Z691,A0A8C4PSR9,A0A8D0IQS0,A0A8D0J309,A0A8D0LLK6,A0A8D0LZT3,A0A8D0MXF3,A0A8D0QJ44,A0A8D0QR23,A0A8D0VJ42,A0A8D0VJA4,A0A8D1NJM6,A0A8D1Z2N0,A0A8D2C974,A0A8W4FDC1,A0A9L0IR78,A0A9L0JCP0,A0A9L0R9K5,A0A9L0RB71,A0A9L0RRW0,A0A9L0S482,A0A9L0S9B0,A0A9L0TRB8,B9VR88,F6SSG3,P02453	VVGLPGQR	NH2-VVGLPGQR<ox>-COOH	A0A1S7J210 (962);A0A287A1S6 (962);A0A287BLD2 (815);A0A4X1USK6 (961);A0A4X1USL6 (946);A0A5F5Q281 (926);A0A5G2QQE9 (947);A0A5N3WTF4 (985);A0A6J0Z691 (959);A0A8C4PSR9 (950);A0A8D0IQS0 (963);A0A8D0J309 (947);A0A8D0LLK6 (962);A0A8D0LZT3 (1057);A0A8D0MXF3 (947);A0A8D0QJ44 (1075);A0A8D0QR23 (1090);A0A8D0VJ42 (1090);A0A8D0VJA4 (1075);A0A8D1NJM6 (962);A0A8D1Z2N0 (962);A0A8D2C974 (1034);A0A8W4FDC1 (1073);A…	Oxidation of K (8)	Oxidation of K (), Oxidation of R ()
94	A0A672SVI2,A0A672SVI5,A0A672SVS6,A0A672SVT1,A0A672SX29,A0A672SX33,A0A672SX41,A0A672SXB0,A0A672SXC7,A0A672SYX0	GLPGERGRVGPSGPAGAR	NH2-GLPGER<deam>GR<cm>VGPSGPAGAR-COOH	A0A672SVI2 (161);A0A672SVI5 (161);A0A672SVS6 (164);A0A672SVT1 (168);A0A672SX29 (146);A0A672SX33 (164);A0A672SX41 (86);A0A672SXB0 (146);A0A672SXC7 (161);A0A672SYX0 (131)	Carbamilation of R (8);Deamidation of G (6)	Carbamilation of R (6: Doubtfull, 8: Confident), Deamidation of G (7: Doubtfull, 16: Doubtfull)
95	A0A1S7J1Y9,A0A3Q1LZN8,A0A3Q1NA44,A0A5N3V611,A0A6J0Z5J9,A0A8C4MPY6,A0A8C4MSS5,A0A8C4MSU8,A0A8C4MSU9,A0A8C4MSY3,A0A8C4N032,A0A8D0LX68,A0A8D1M4C8,A0A8D1WG50,A0A8W4FM91,A0A8X9AEL6,A0A9L0RB24,A0A9L0RBQ3,A0A9L0RMU8,A0A9L0RZ70,A0A9L0RZQ4,A0A9L0TK32,A0A9L0TPV3,B9VR89,F1SFA7,F6RTI8,P02465	VGAPGPAGAR	NH2-VGAPGPAGAR-COOH	A0A1S7J1Y9 (225);A0A3Q1LZN8 (133);A0A3Q1NA44 (107);A0A5N3V611 (173);A0A6J0Z5J9 (223);A0A8C4MPY6 (105);A0A8C4MSS5 (223);A0A8C4MSU8 (223);A0A8C4MSU9 (105);A0A8C4MSY3 (56);A0A8C4N032 (223);A0A8D0LX68 (133);A0A8D1M4C8 (225);A0A8D1WG50 (133);A0A8W4FM91 (227);A0A8X9AEL6 (223);A0A9L0RB24 (223);A0A9L0RBQ3 (223);A0A9L0RMU8 (223);A0A9L0RZ70 (223);A0A9L0RZQ4 (133);A0A9L0TK32 (223);A0A9L0TPV3 (214);B9VR89 (2…
96	A0A6J0Y3P6,A0A6J0Y3W4	RASPGILGRNSR	NH2-R<glusa>AS<meth>PGILGR<glusa>NS<meth>R<glusa>-COOH	A0A6J0Y3P6 (3);A0A6J0Y3W4 (3)	Arginine oxidation to glutamic semialdehyde (1,9,12);Methylation of S (3,11)	Arginine oxidation to glutamic semialdehyde (1: Very Confident, 9: Very Confident, 12: Very Confident), Methylation of S (3: Very Confident, 11: Very Confident)
97	A0A286ZQ85,A0A4X1TS95,A0A4X1TSD0,A0A5G2QPG9,A0A5N3WE07,A0A8D0ILD8,A0A8D0LKN6,A0A8D1AM50,A0A8D1DDE0,A0A8D1DE54,A0A8D1S2Y4,A0A8D2BLC3,F1RYI8,P04258,Q08E14	GEAGAPGIPGGK	NH2-GEAGAP<ox>GIP<ox>GGK-COOH	A0A286ZQ85 (665);A0A4X1TS95 (664);A0A4X1TSD0 (637);A0A5G2QPG9 (664);A0A5N3WE07 (628);A0A8D0ILD8 (637);A0A8D0LKN6 (664);A0A8D1AM50 (326);A0A8D1DDE0 (664);A0A8D1DE54 (664);A0A8D1S2Y4 (664);A0A8D2BLC3 (669);F1RYI8 (664);P04258 (507);Q08E14 (663)	Oxidation of K (6,9)	Oxidation of K (12: Doubtfull), Oxidation of P ()
98	A0A5N3WTF4,A0A6J0Z691,A0A6J0Z7P5,P02453	GETGPAGPAGPIGPVGAR	NH2-GETGPAGPAGPIGPVGAR-COOH	A0A5N3WTF4 (1092);A0A6J0Z691 (1066);A0A6J0Z7P5 (976);P02453 (1066)
99	A0A1S7J210,A0A287A1S6,A0A287BLD2,A0A4X1USK6,A0A4X1USL6,A0A5F5Q281,A0A5G2QQE9,A0A5N3WTF4,A0A6J0Z691,A0A6J0Z7P5,A0A8C4PSR9,A0A8D0IQS0,A0A8D0J309,A0A8D0LLK6,A0A8D0MXF3,A0A8D1NJM6,A0A8D1Z2N0,A0A8D2C974,A0A9L0IR78,A0A9L0JCP0,A0A9L0R9K5,A0A9L0RB71,A0A9L0RRW0,A0A9L0S482,A0A9L0S9B0,A0A9L0TRB8,B9VR88,F6SSG3,P02453	GQAGVMGFPGPK	NH2-GQAGVMGFP<ox>GPK<ox>-COOH	A0A1S7J210 (577);A0A287A1S6 (577);A0A287BLD2 (508);A0A4X1USK6 (577);A0A4X1USL6 (562);A0A5F5Q281 (541);A0A5G2QQE9 (562);A0A5N3WTF4 (600);A0A6J0Z691 (574);A0A6J0Z7P5 (574);A0A8C4PSR9 (574);A0A8D0IQS0 (578);A0A8D0J309 (562);A0A8D0LLK6 (577);A0A8D0MXF3 (562);A0A8D1NJM6 (577);A0A8D1Z2N0 (577);A0A8D2C974 (577);A0A9L0IR78 (566);A0A9L0JCP0 (454);A0A9L0R9K5 (541);A0A9L0RB71 (566);A0A9L0RRW0 (574);A0A9L0S4…	Oxidation of K (9,12)	Oxidation of K (12: Doubtfull), Oxidation of P ()
100	A0A1S7J210,A0A287A1S6,A0A287BLD2,A0A4X1USK6,A0A4X1USL6,A0A5G2QQE9,A0A5N3WTF4,A0A6J0Z691,A0A6J0Z7P5,A0A8D0IQS0,A0A8D0J309,A0A8D0LLK6,A0A8D0MXF3,A0A8D1NJM6,A0A8D1Z2N0,A0A8D2C974,P02453	GEPGPAGLPGPPGER	NH2-GEPGP<ox>AGLP<diox>GPPGER-COOH	A0A1S7J210 (475);A0A287A1S6 (475);A0A287BLD2 (406);A0A4X1USK6 (475);A0A4X1USL6 (460);A0A5G2QQE9 (460);A0A5N3WTF4 (498);A0A6J0Z691 (472);A0A6J0Z7P5 (472);A0A8D0IQS0 (476);A0A8D0J309 (460);A0A8D0LLK6 (475);A0A8D0MXF3 (460);A0A8D1NJM6 (475);A0A8D1Z2N0 (475);A0A8D2C974 (475);P02453 (472)	Dioxidation of M (9);Oxidation of K (5)	Dioxidation of M (), Dioxidation of P (), Oxidation of K (), Oxidation of P ()
101	P00761	IITHPNFNGNTLDNDIMLIK	NH2-IITHPNFNG<deam>N<deam>TLDNDIMLIK-COOH	P00761 (78)	Deamidation of G (9,10)	Deamidation of G (9: Doubtfull), Deamidation of N ()
102	A0A1S7J210,A0A287A1S6,A0A287BLD2,A0A4X1USK6,A0A4X1USL6,A0A5F5Q281,A0A5G2QQE9,A0A5N3WTF4,A0A6J0Z691,A0A6J0Z7P5,A0A8C4PSR9,A0A8C4SSU9,A0A8D0IQS0,A0A8D0J309,A0A8D0LLK6,A0A8D0MXF3,A0A8D1NJM6,A0A8D1Z2N0,A0A8D2C974,A0A9L0IR78,A0A9L0JCP0,A0A9L0R9K5,A0A9L0RB71,A0A9L0RRW0,A0A9L0S482,A0A9L0TRB8,B9VR88,F6SSG3,P02453	GLTGSPGSPGPDGK	NH2-GLTGSP<ox>GSP<ox>GPDGK-COOH	A0A1S7J210 (541);A0A287A1S6 (541);A0A287BLD2 (472);A0A4X1USK6 (541);A0A4X1USL6 (526);A0A5F5Q281 (505);A0A5G2QQE9 (526);A0A5N3WTF4 (564);A0A6J0Z691 (538);A0A6J0Z7P5 (538);A0A8C4PSR9 (538);A0A8C4SSU9 (497);A0A8D0IQS0 (542);A0A8D0J309 (526);A0A8D0LLK6 (541);A0A8D0MXF3 (526);A0A8D1NJM6 (541);A0A8D1Z2N0 (541);A0A8D2C974 (541);A0A9L0IR78 (530);A0A9L0JCP0 (418);A0A9L0R9K5 (505);A0A9L0RB71 (530);A0A9L0RR…	Oxidation of K (6,9)	Oxidation of K (14: Random), Oxidation of P ()
103	A0A286ZQ85,A0A4X1TS95,A0A4X1TSD0,A0A5G2QPG9,A0A8D0ILD8,A0A8D0LKN6,A0A8D1DDE0,A0A8D1DE54,A0A8D1S2Y4,A0A8D2BLC3,F1RYI8	GEVGPAGSPGPSGSPGQR	NH2-GEVGPAGSPGPSGSP<diox>GQR-COOH	A0A286ZQ85 (353);A0A4X1TS95 (352);A0A4X1TSD0 (325);A0A5G2QPG9 (352);A0A8D0ILD8 (325);A0A8D0LKN6 (352);A0A8D1DDE0 (352);A0A8D1DE54 (352);A0A8D1S2Y4 (352);A0A8D2BLC3 (357);F1RYI8 (352)	Dioxidation of M (15)	Dioxidation of M (), Dioxidation of P ()
104	A0A5F5Q281,A0A5N3WTF4,A0A6J0Z691,A0A6J0Z7P5,A0A8C4PSR9,A0A9L0IR78,A0A9L0JCP0,A0A9L0R9K5,A0A9L0RB71,A0A9L0RRW0,A0A9L0S482,A0A9L0S9B0,A0A9L0TRB8,B9VR88,F6SSG3,P02453	QGPSGASGER	pyro-QGPSGASGER-COOH	A0A5F5Q281 (951);A0A5N3WTF4 (1010);A0A6J0Z691 (984);A0A6J0Z7P5 (894);A0A8C4PSR9 (975);A0A9L0IR78 (976);A0A9L0JCP0 (864);A0A9L0R9K5 (951);A0A9L0RB71 (976);A0A9L0RRW0 (984);A0A9L0S482 (984);A0A9L0S9B0 (933);A0A9L0TRB8 (909);B9VR88 (984);F6SSG3 (975);P02453 (984)	Pyrolidone from Q (0)	Pyrolidone from Q (0: Very Confident)
105	A0A1S7J210,A0A287A1S6,A0A287BLD2,A0A4X1USK6,A0A4X1USL6,A0A5F5Q281,A0A5G2QQE9,A0A5N3WTF4,A0A672S5X2,A0A6J0Z691,A0A6J0Z7P5,A0A8B9K6K4,A0A8C4PSR9,A0A8D0IQS0,A0A8D0J309,A0A8D0LLK6,A0A8D0MXF3,A0A8D1NJM6,A0A8D1Z2N0,A0A8D2C974,A0A9L0IR78,A0A9L0JCP0,A0A9L0R9K5,A0A9L0RB71,A0A9L0S482,A0A9L0S9B0,A0A9L0TRB8,B9VR88,F6SSG3,P02453	GPAGPQGPR	NH2-GPAGPQGPR-COOH	A0A1S7J210 (1087);A0A287A1S6 (1087);A0A287BLD2 (940);A0A4X1USK6 (1085);A0A4X1USL6 (1070);A0A5F5Q281 (1051);A0A5G2QQE9 (1072);A0A5N3WTF4 (1110);A0A672S5X2 (246);A0A6J0Z691 (1084);A0A6J0Z7P5 (994);A0A8B9K6K4 (329);A0A8C4PSR9 (1075);A0A8D0IQS0 (1088);A0A8D0J309 (1072);A0A8D0LLK6 (1087);A0A8D0MXF3 (1072);A0A8D1NJM6 (1087);A0A8D1Z2N0 (1087);A0A8D2C974 (1159);A0A9L0IR78 (1076);A0A9L0JCP0 (964);A0A9L0R9…
106	A0A1S7J1Y9,A0A3Q1LZN8,A0A3Q1NA44,A0A5N3V611,A0A6J0Z5J9,A0A8C4MPY6,A0A8C4MSS5,A0A8C4MSU8,A0A8C4MSU9,A0A8C4MSY3,A0A8C4N032,A0A8C4N086,A0A8D0LX68,A0A8D1M4C8,A0A8D1WG50,A0A8W4FM91,A0A8X9AEL6,A0A9L0RB24,A0A9L0RBQ3,A0A9L0RMU8,A0A9L0RZ70,A0A9L0TK32,A0A9L0TPV3,B9VR89,F1SFA7,F6RTI8,P02465	GRPGPIGPAGAR	NH2-GRPGPIGPAGAR-COOH	A0A1S7J1Y9 (475);A0A3Q1LZN8 (383);A0A3Q1NA44 (357);A0A5N3V611 (423);A0A6J0Z5J9 (473);A0A8C4MPY6 (314);A0A8C4MSS5 (473);A0A8C4MSU8 (473);A0A8C4MSU9 (349);A0A8C4MSY3 (300);A0A8C4N032 (473);A0A8C4N086 (204);A0A8D0LX68 (383);A0A8D1M4C8 (475);A0A8D1WG50 (383);A0A8W4FM91 (477);A0A8X9AEL6 (473);A0A9L0RB24 (473);A0A9L0RBQ3 (473);A0A9L0RMU8 (473);A0A9L0RZ70 (473);A0A9L0TK32 (473);A0A9L0TPV3 (464);B9VR89 (…
107	A0A1S7J1Y9,A0A3Q1LZN8,A0A3Q1NA44,A0A5N3V611,A0A6J0Z5J9,A0A8D0LX68,A0A8D1M4C8,A0A8D1WG50,A0A8W4FM91,A0A8X9AEL6,F1SFA7,P02465	AVGPAGIR	NH2-AVGPAGIR-COOH	A0A1S7J1Y9 (1073);A0A3Q1LZN8 (981);A0A3Q1NA44 (955);A0A5N3V611 (1021);A0A6J0Z5J9 (1071);A0A8D0LX68 (981);A0A8D1M4C8 (1073);A0A8D1WG50 (981);A0A8W4FM91 (1075);A0A8X9AEL6 (1071);F1SFA7 (1073);P02465 (1071)
108	A0A1S7J1Y9,A0A3Q1LZN8,A0A3Q1NA44,A0A5N3V611,A0A6J0Z5J9,A0A8C4MSS5,A0A8C4MSU8,A0A8C4N032,A0A8D0LX68,A0A8D1M4C8,A0A8D1WG50,A0A8W4FM91,A0A8X9AEL6,A0A9L0RB24,A0A9L0RBQ3,A0A9L0RMU8,A0A9L0RZ70,A0A9L0RZQ4,A0A9L0TK32,A0A9L0TPV3,B9VR89,F1SFA7,F6RTI8,P02465	GLVGEPGPAGSK	NH2-GLVGEP<ox>GP<ox>AGSK-COOH	A0A1S7J1Y9 (343);A0A3Q1LZN8 (251);A0A3Q1NA44 (225);A0A5N3V611 (291);A0A6J0Z5J9 (341);A0A8C4MSS5 (341);A0A8C4MSU8 (341);A0A8C4N032 (341);A0A8D0LX68 (251);A0A8D1M4C8 (343);A0A8D1WG50 (251);A0A8W4FM91 (345);A0A8X9AEL6 (341);A0A9L0RB24 (341);A0A9L0RBQ3 (341);A0A9L0RMU8 (341);A0A9L0RZ70 (341);A0A9L0RZQ4 (251);A0A9L0TK32 (341);A0A9L0TPV3 (332);B9VR89 (341);F1SFA7 (343);F6RTI8 (341);P02465 (341)	Oxidation of K (6,8)	Oxidation of K (12: Doubtfull), Oxidation of P ()
109	A0A5N3WTF4,A0A6J0Z691,A0A6J0Z7P5,P02453	STGISVPGPMGPSGPR	NH2-STGISVPGPMGPSGPR-COOH	A0A5N3WTF4 (197);A0A6J0Z691 (171);A0A6J0Z7P5 (171);P02453 (171)
110	A0A1S7J210,A0A287A1S6,A0A287BLD2,A0A4X1USK6,A0A4X1USL6,A0A5G2QQE9,A0A5N3WTF4,A0A6J0Z691,A0A6J0Z7P5,A0A8D0IQS0,A0A8D0J309,A0A8D0LLK6,A0A8D0MXF3,A0A8D1NJM6,A0A8D1Z2N0,A0A8D2C974,P02453	GADGAPGKDGVR	NH2-GADGAPGKDGVR-COOH	A0A1S7J210 (754);A0A287A1S6 (754);A0A287BLD2 (631);A0A4X1USK6 (754);A0A4X1USL6 (739);A0A5G2QQE9 (739);A0A5N3WTF4 (777);A0A6J0Z691 (751);A0A6J0Z7P5 (751);A0A8D0IQS0 (755);A0A8D0J309 (739);A0A8D0LLK6 (754);A0A8D0MXF3 (739);A0A8D1NJM6 (754);A0A8D1Z2N0 (754);A0A8D2C974 (754);P02453 (751)
111	A0A6J0YGD3	CHQESEKKYPQPPGRPQK	NH2-CHQESEKKYPQPPGRPQK<ox>-COOH	A0A6J0YGD3 (1233)	Oxidation of K (18)	Oxidation of K (18: Doubtfull)
112	A0A5F5Q281,A0A5N3WTF4,A0A6J0Z691,A0A6J0Z7P5,A0A8C4PSR9,A0A9L0IR78,A0A9L0JCP0,A0A9L0R9K5,A0A9L0RB71,A0A9L0RRW0,A0A9L0S482,A0A9L0S9B0,A0A9L0TRB8,B9VR88,F6SSG3,P02453	GETGPAGPPGAPGAPGAPGPVGPAGK	NH2-GETGP<ox>AGPPGAPGAPGAPGPVGPAGK-COOH	A0A5F5Q281 (1003);A0A5N3WTF4 (1062);A0A6J0Z691 (1036);A0A6J0Z7P5 (946);A0A8C4PSR9 (1027);A0A9L0IR78 (1028);A0A9L0JCP0 (916);A0A9L0R9K5 (1003);A0A9L0RB71 (1028);A0A9L0RRW0 (1036);A0A9L0S482 (1036);A0A9L0S9B0 (985);A0A9L0TRB8 (961);B9VR88 (1036);F6SSG3 (1027);P02453 (1036)	Oxidation of K (5)	Oxidation of K (26: Random)
113	A0A1S7J210,A0A287A1S6,A0A287BLD2,A0A5G2QQE9,A0A5N3WTF4,A0A6J0Z691,A0A6J0Z7P5,A0A8D0IQS0,A0A8D0J309,A0A8D0LLK6,A0A8D0MXF3,A0A8D1NJM6,A0A8D1Z2N0,A0A8D2C974,P02453	GPPGPMGPPGLAGPPGESGR	NH2-GPPGPMGPPGLAGP<ox>P<ox>GESGR-COOH	A0A1S7J210 (997);A0A287A1S6 (997);A0A287BLD2 (850);A0A5G2QQE9 (982);A0A5N3WTF4 (1020);A0A6J0Z691 (994);A0A6J0Z7P5 (904);A0A8D0IQS0 (998);A0A8D0J309 (982);A0A8D0LLK6 (997);A0A8D0MXF3 (982);A0A8D1NJM6 (997);A0A8D1Z2N0 (997);A0A8D2C974 (1069);P02453 (994)	Oxidation of K (14,15)	Oxidation of K (), Oxidation of P ()
114	A0A286ZQ85,A0A4X1TS95,A0A4X1TSD0,A0A5N3WE07,A0A6J0Y3U8,A0A8D0ILD8,A0A8D0LKN6,A0A8D1AM50,A0A8D1DE54,A0A8D1S2Y4,A0A8D2BLC3,F1RYI8	GETGPAGPAGAPGPAGSR	NH2-GETGPAGPAGAP<ox>GPAGSR-COOH	A0A286ZQ85 (1067);A0A4X1TS95 (1066);A0A4X1TSD0 (1039);A0A5N3WE07 (1030);A0A6J0Y3U8 (1065);A0A8D0ILD8 (1039);A0A8D0LKN6 (1066);A0A8D1AM50 (728);A0A8D1DE54 (1066);A0A8D1S2Y4 (1066);A0A8D2BLC3 (1071);F1RYI8 (1066)	Oxidation of K (12)	Oxidation of K (), Oxidation of R ()
115	A0A1S7J210,A0A287A1S6,A0A4X1USK6,A0A4X1USL6,A0A5F5Q281,A0A5G2QQE9,A0A5N3WTF4,A0A6J0Z691,A0A6J0Z7P5,A0A8C4PSR9,A0A8D0IQS0,A0A8D0J309,A0A8D0LLK6,A0A8D0MXF3,A0A8D1NJM6,A0A8D1Z2N0,A0A8D2C974,A0A9L0IR78,A0A9L0JCP0,A0A9L0R9K5,A0A9L0RB71,A0A9L0RRW0,A0A9L0S482,A0A9L0S9B0,A0A9L0TRB8,B9VR88,F6SSG3,P02453	GEAGAQGPPGPAGPAGER	NH2-GEAGAQGPPGPAGPAGER-COOH	A0A1S7J210 (616);A0A287A1S6 (616);A0A4X1USK6 (616);A0A4X1USL6 (601);A0A5F5Q281 (580);A0A5G2QQE9 (601);A0A5N3WTF4 (639);A0A6J0Z691 (613);A0A6J0Z7P5 (613);A0A8C4PSR9 (613);A0A8D0IQS0 (617);A0A8D0J309 (601);A0A8D0LLK6 (616);A0A8D0MXF3 (601);A0A8D1NJM6 (616);A0A8D1Z2N0 (616);A0A8D2C974 (616);A0A9L0IR78 (605);A0A9L0JCP0 (493);A0A9L0R9K5 (580);A0A9L0RB71 (605);A0A9L0RRW0 (613);A0A9L0S482 (613);A0A9L0S9…
116	A0A3N0XSQ8,A0A5N3WTF4,A0A672L089,A0A6J0Z691,A0A6J0Z7P5,A0A6P7P4D6,A0A9W2Y564,A0A9W2Y5I0,A0A9W2Y5X4	GEAGPQGPR	NH2-GEAGPQGPR-COOH	A0A3N0XSQ8 (733);A0A5N3WTF4 (378);A0A672L089 (936);A0A6J0Z691 (352);A0A6J0Z7P5 (352);A0A6P7P4D6 (718);A0A9W2Y564 (683);A0A9W2Y5I0 (718);A0A9W2Y5X4 (707)
117	P00761	IITHPNFNGNTLDNDIMLIK	NH2-IITHPNFNGNTLDNDIMLIK-COOH	P00761 (78)
118	A0A1S7J210,A0A287A1S6,A0A287BLD2,A0A3P9HY97,A0A3P9HYM0,A0A3P9MHK2,A0A4X1USK6,A0A4X1USL6,A0A5F5Q281,A0A5G2QQE9,A0A5N3WTF4,A0A6J0Z691,A0A6J0Z7P5,A0A6P7I1Z0,A0A6P7INB1,A0A6P7MK60,A0A8C4PSR9,A0A8C4RTZ4,A0A8D0IQS0,A0A8D0J309,A0A8D0LLK6,A0A8D0MXF3,A0A8D1NJM6,A0A8D1Z2N0,A0A8D2C974,A0A9L0IR78,A0A9L0JCP0,A0A9L0R9K5,A0A9L0RB71,A0A9L0RRW0,A0A9L0S482,A0A9L0S9B0,A0A9L0TRB8,B9VR88,F6SSG3,G1UH58,G1UH59,P02453	GAAGLPGPK	NH2-GAAGLP<ox>GPK-COOH	A0A1S7J210 (736);A0A287A1S6 (736);A0A287BLD2 (613);A0A3P9HY97 (760);A0A3P9HYM0 (690);A0A3P9MHK2 (690);A0A4X1USK6 (736);A0A4X1USL6 (721);A0A5F5Q281 (700);A0A5G2QQE9 (721);A0A5N3WTF4 (759);A0A6J0Z691 (733);A0A6J0Z7P5 (733);A0A6P7I1Z0 (690);A0A6P7INB1 (760);A0A6P7MK60 (2189);A0A8C4PSR9 (733);A0A8C4RTZ4 (155);A0A8D0IQS0 (737);A0A8D0J309 (721);A0A8D0LLK6 (736);A0A8D0MXF3 (721);A0A8D1NJM6 (736);A0A8D1Z…	Oxidation of K (6)	Oxidation of K (9: Doubtfull)
119	A0A672L089	VGPPGSNGNPGPAGPAGPPGK	NH2-VGPPG<deam>S<meth>N<deam>GNPGPAGPAGP<ox>PGK-COOH	A0A672L089 (778)	Deamidation of G (5,7);Methylation of S (6);Oxidation of K (18)	Deamidation of G (5: Doubtfull, 8: Doubtfull), Methylation of S (6: Very Confident), Oxidation of K (21: Doubtfull)
120	A0A5N3WE07,A0A6J0Y3U8	DGTSGHPGPIGPPGPR	NH2-DGTSGHP<ox>GP<ox>IGPPGPR-COOH	A0A5N3WE07 (1116);A0A6J0Y3U8 (1151)	Oxidation of K (7,9)	Oxidation of K (), Oxidation of P (), Oxidation of R ()
121	A0A5F5Q281,A0A5N3WTF4,A0A6J0Z691,A0A6J0Z7P5,A0A8C4PSR9,A0A9L0IR78,A0A9L0JCP0,A0A9L0R9K5,A0A9L0RB71,A0A9L0S482,A0A9L0S9B0,A0A9L0TRB8,B9VR88,F6SSG3,P02453	PIGPVGAR	NH2-PIGPVGAR-COOH	A0A5F5Q281 (1043);A0A5N3WTF4 (1102);A0A6J0Z691 (1076);A0A6J0Z7P5 (986);A0A8C4PSR9 (1067);A0A9L0IR78 (1068);A0A9L0JCP0 (956);A0A9L0R9K5 (1043);A0A9L0RB71 (1068);A0A9L0S482 (1076);A0A9L0S9B0 (1025);A0A9L0TRB8 (1001);B9VR88 (1076);F6SSG3 (1067);P02453 (1076)
122	A0A1S7J1Y9,A0A8D0LX68,A0A8D1M4C8,A0A8D1WG50,A0A8W4FM91,A0A8X9AEL6,F1SFA7	GEPGPAGSVGPAGAVGPR	NH2-GEPGPAGSVGPAGAVGPR-COOH	A0A1S7J1Y9 (979);A0A8D0LX68 (887);A0A8D1M4C8 (979);A0A8D1WG50 (887);A0A8W4FM91 (981);A0A8X9AEL6 (977);F1SFA7 (979)
123	A0A6J0Z5J9	AGPAGAAGQAGAK	NH2-AGPAGAAGQAGAK<ox>-COOH	A0A6J0Z5J9 (724)	Oxidation of K (13)	Oxidation of K (13: Confident)
124	A0A6J0Z5J9	GEVGPAGPNGFAGPAGAAGQAGAK	NH2-GEVGPAGPN<deam>GFAGPAGAAGQAGAK<ox>-COOH	A0A6J0Z5J9 (713)	Deamidation of G (9);Oxidation of K (24)	Deamidation of G (10: Doubtfull), Oxidation of K (24: Confident)
125	A0A5N3WE07,A0A6J0Y3U8,A0A8C4MTJ8,A0A9L0IPQ8,A0A9L0KDG1,A0A9L0RHE1,A0A9L0RQ52,A0A9L0RSE7,A0A9L0RX14,A0A9L0SNG0,A0A9L0T3T3,A0A9L0TGC5,F6R4Y3,F6R528,P04258,Q08E14	NGETGPQGPPGPTGPSGDK	NH2-NGETG<deam>PQGPPGPTGPSGDK-COOH	A0A5N3WE07 (576);A0A6J0Y3U8 (611);A0A8C4MTJ8 (584);A0A9L0IPQ8 (500);A0A9L0KDG1 (611);A0A9L0RHE1 (593);A0A9L0RQ52 (611);A0A9L0RSE7 (611);A0A9L0RX14 (611);A0A9L0SNG0 (611);A0A9L0T3T3 (608);A0A9L0TGC5 (611);F6R4Y3 (584);F6R528 (611);P04258 (455);Q08E14 (611)	Deamidation of G (5)	Deamidation of G (5: Doubtfull)
126	A0A1S7J1Y9,A0A3Q1LZN8,A0A3Q1NA44,A0A5N3V611,A0A6J0Z5J9,A0A8C4MSS5,A0A8C4MSU8,A0A8C4N032,A0A8D0LX68,A0A8D1M4C8,A0A8D1WG50,A0A8W4FM91,A0A8X9AEL6,A0A9L0RB24,A0A9L0RBQ3,A0A9L0RMU8,A0A9L0RZ70,A0A9L0RZQ4,A0A9L0TK32,A0A9L0TPV3,B9VR89,F1SFA7,F6RTI8,P02465	GFPGTPGLPGF	NH2-GFP<ox>GTP<ox>GLP<ox>GF-COOH	A0A1S7J1Y9 (166);A0A3Q1LZN8 (74);A0A3Q1NA44 (48);A0A5N3V611 (123);A0A6J0Z5J9 (164);A0A8C4MSS5 (164);A0A8C4MSU8 (164);A0A8C4N032 (164);A0A8D0LX68 (74);A0A8D1M4C8 (166);A0A8D1WG50 (74);A0A8W4FM91 (168);A0A8X9AEL6 (164);A0A9L0RB24 (164);A0A9L0RBQ3 (164);A0A9L0RMU8 (164);A0A9L0RZ70 (164);A0A9L0RZQ4 (74);A0A9L0TK32 (164);A0A9L0TPV3 (155);B9VR89 (164);F1SFA7 (166);F6RTI8 (164);P02465 (164)	Oxidation of K (3,6,9)	Oxidation of K (), Oxidation of P ()
127	A0A1S7J210,A0A287A1S6,A0A287BLD2,A0A4X1USK6,A0A4X1USL6,A0A5G2QQE9,A0A5N3WTF4,A0A6J0Z691,A0A6J0Z7P5,A0A8D0IQS0,A0A8D0J309,A0A8D0LLK6,A0A8D0MXF3,A0A8D1NJM6,A0A8D1Z2N0,A0A8D2C974,P02453	EGAPGAEGSPGR	NH2-EGAPGAEGSPGR-COOH	A0A1S7J210 (1017);A0A287A1S6 (1017);A0A287BLD2 (870);A0A4X1USK6 (1015);A0A4X1USL6 (1000);A0A5G2QQE9 (1002);A0A5N3WTF4 (1040);A0A6J0Z691 (1014);A0A6J0Z7P5 (924);A0A8D0IQS0 (1018);A0A8D0J309 (1002);A0A8D0LLK6 (1017);A0A8D0MXF3 (1002);A0A8D1NJM6 (1017);A0A8D1Z2N0 (1017);A0A8D2C974 (1089);P02453 (1014)
128	A0A1S7J210,A0A287A1S6,A0A287BLD2,A0A4X1USK6,A0A4X1USL6,A0A5F5Q281,A0A5G2QQE9,A0A5N3WTF4,A0A6J0Z691,A0A6J0Z7P5,A0A8C4PSR9,A0A8D0IQS0,A0A8D0J309,A0A8D0LLK6,A0A8D0MXF3,A0A8D1NJM6,A0A8D1Z2N0,A0A8D2C974,A0A9L0IR78,A0A9L0JCP0,A0A9L0R9K5,A0A9L0RB71,A0A9L0RRW0,A0A9L0S482,A0A9L0S9B0,A0A9L0TRB8,B9VR88,F6SSG3,P02453	GFPGADGVAGPK	NH2-GFPGADGVAGPK-COOH	A0A1S7J210 (496);A0A287A1S6 (496);A0A287BLD2 (427);A0A4X1USK6 (496);A0A4X1USL6 (481);A0A5F5Q281 (460);A0A5G2QQE9 (481);A0A5N3WTF4 (519);A0A6J0Z691 (493);A0A6J0Z7P5 (493);A0A8C4PSR9 (493);A0A8D0IQS0 (497);A0A8D0J309 (481);A0A8D0LLK6 (496);A0A8D0MXF3 (481);A0A8D1NJM6 (496);A0A8D1Z2N0 (496);A0A8D2C974 (496);A0A9L0IR78 (485);A0A9L0JCP0 (373);A0A9L0R9K5 (460);A0A9L0RB71 (485);A0A9L0RRW0 (493);A0A9L0S4…
129	A0A286ZQ85,A0A4X1TS95,A0A4X1TSD0,A0A5N3WE07,A0A6J0Y3U8,A0A8C4MTJ8,A0A8C4MVA3,A0A8D0ILD8,A0A8D0LKN6,A0A8D1AM50,A0A8D1DE54,A0A8D1S2Y4,A0A8D2BLC3,A0A9L0IPQ8,A0A9L0KDG1,A0A9L0RHE1,A0A9L0RQ52,A0A9L0RSE7,A0A9L0RX14,A0A9L0SNG0,A0A9L0T3T3,A0A9L0TGC5,F1RYI8,F6R4Y3,F6R528,P04258,Q08E14	GLAGPPGMPGAR	NH2-GLAGPP<ox>GM<ox>PGAR-COOH	A0A286ZQ85 (959);A0A4X1TS95 (958);A0A4X1TSD0 (931);A0A5N3WE07 (922);A0A6J0Y3U8 (957);A0A8C4MTJ8 (930);A0A8C4MVA3 (825);A0A8D0ILD8 (931);A0A8D0LKN6 (958);A0A8D1AM50 (620);A0A8D1DE54 (958);A0A8D1S2Y4 (958);A0A8D2BLC3 (963);A0A9L0IPQ8 (846);A0A9L0KDG1 (957);A0A9L0RHE1 (939);A0A9L0RQ52 (957);A0A9L0RSE7 (867);A0A9L0RX14 (948);A0A9L0SNG0 (912);A0A9L0T3T3 (954);A0A9L0TGC5 (944);F1RYI8 (958);F6R4Y3 (930)…	Oxidation of K (6,8)	Oxidation of K (), Oxidation of M (), Oxidation of P ()
130	P00761	VNWIQQTIAAN	NH2-VNWIQQTIAAN-COOH	P00761 (221)
131	A0A6J0Z5J9	AGPAGAAGQAGAK	NH2-AGPAGAAGQAGAK-COOH	A0A6J0Z5J9 (724)
132	A0A286ZQ85,A0A4X1TS95,A0A4X1TSD0,A0A5G2QPG9,A0A6J0Y3U8,A0A8D0ILD8,A0A8D0LKN6,A0A8D1DDE0,A0A8D1DE54,A0A8D1S2Y4,A0A8D2BLC3,F1RYI8,P04258,Q08E14	GRPGLPGAAGAR	NH2-GRP<ox>GLPGAAGAR-COOH	A0A286ZQ85 (311);A0A4X1TS95 (310);A0A4X1TSD0 (283);A0A5G2QPG9 (310);A0A6J0Y3U8 (309);A0A8D0ILD8 (283);A0A8D0LKN6 (310);A0A8D1DDE0 (310);A0A8D1DE54 (310);A0A8D1S2Y4 (310);A0A8D2BLC3 (315);F1RYI8 (310);P04258 (153);Q08E14 (309)	Oxidation of K (3)	Oxidation of K (), Oxidation of P ()
133	A0A1S7J210,A0A287A1S6,A0A4X1USK6,A0A4X1USL6,A0A5F5Q281,A0A5G2QQE9,A0A5N3WTF4,A0A6J0Z691,A0A6J0Z7P5,A0A8C4PSR9,A0A8D0IQS0,A0A8D0J309,A0A8D0LLK6,A0A8D0MXF3,A0A8D1NJM6,A0A8D1Z2N0,A0A8D2C974,A0A9L0IR78,A0A9L0JCP0,A0A9L0R9K5,A0A9L0RB71,A0A9L0RRW0,A0A9L0S482,A0A9L0S9B0,A0A9L0TRB8,B9VR88,F6SSG3,P02453	DGEAGAQGPPGPAGPAGER	NH2-DGEAGAQGPPGPAGPAGER-COOH	A0A1S7J210 (615);A0A287A1S6 (615);A0A4X1USK6 (615);A0A4X1USL6 (600);A0A5F5Q281 (579);A0A5G2QQE9 (600);A0A5N3WTF4 (638);A0A6J0Z691 (612);A0A6J0Z7P5 (612);A0A8C4PSR9 (612);A0A8D0IQS0 (616);A0A8D0J309 (600);A0A8D0LLK6 (615);A0A8D0MXF3 (600);A0A8D1NJM6 (615);A0A8D1Z2N0 (615);A0A8D2C974 (615);A0A9L0IR78 (604);A0A9L0JCP0 (492);A0A9L0R9K5 (579);A0A9L0RB71 (604);A0A9L0RRW0 (612);A0A9L0S482 (612);A0A9L0S9…
134	A0A3Q1LZN8,A0A3Q1NA44,A0A5N3V611,A0A6J0Z5J9,A0A8C4MPY6,A0A8C4MSS5,A0A8C4MSU8,A0A8C4MSU9,A0A8C4MSY3,A0A8C4N032,A0A8C4N086,A0A9L0RB24,A0A9L0RBQ3,A0A9L0RMU8,A0A9L0RZ70,A0A9L0RZQ4,A0A9L0TK32,A0A9L0TPV3,B9VR89,F6RTI8,P02465	AGVMGPAGSR	NH2-AGVMGPAGSR-COOH	A0A3Q1LZN8 (322);A0A3Q1NA44 (296);A0A5N3V611 (362);A0A6J0Z5J9 (412);A0A8C4MPY6 (253);A0A8C4MSS5 (412);A0A8C4MSU8 (412);A0A8C4MSU9 (288);A0A8C4MSY3 (239);A0A8C4N032 (412);A0A8C4N086 (143);A0A9L0RB24 (412);A0A9L0RBQ3 (412);A0A9L0RMU8 (412);A0A9L0RZ70 (412);A0A9L0RZQ4 (322);A0A9L0TK32 (412);A0A9L0TPV3 (403);B9VR89 (412);F6RTI8 (412);P02465 (412)
135	A0A3Q1LZN8,A0A3Q1NA44,A0A5N3V611,A0A6J0Z5J9,A0A8C4MPY6,A0A8C4MSS5,A0A8C4MSU8,A0A8C4MSU9,A0A8C4MSY3,A0A8C4N032,A0A8C4N086,A0A9L0RB24,A0A9L0RBQ3,A0A9L0RMU8,A0A9L0RZ70,A0A9L0RZQ4,A0A9L0TK32,A0A9L0TPV3,B9VR89,F6RTI8,P02465	GFPGSPGNIGPAGK	NH2-GFP<ox>GSP<ox>GNIGPAGK-COOH	A0A3Q1LZN8 (359);A0A3Q1NA44 (333);A0A5N3V611 (399);A0A6J0Z5J9 (449);A0A8C4MPY6 (290);A0A8C4MSS5 (449);A0A8C4MSU8 (449);A0A8C4MSU9 (325);A0A8C4MSY3 (276);A0A8C4N032 (449);A0A8C4N086 (180);A0A9L0RB24 (449);A0A9L0RBQ3 (449);A0A9L0RMU8 (449);A0A9L0RZ70 (449);A0A9L0RZQ4 (359);A0A9L0TK32 (449);A0A9L0TPV3 (440);B9VR89 (449);F6RTI8 (449);P02465 (449)	Oxidation of K (3,6)	Oxidation of K (14: Random), Oxidation of P ()
136	A0A1S7J210,A0A287A1S6,A0A287BLD2,A0A4X1USK6,A0A4X1USL6,A0A5F5Q281,A0A5G2QQE9,A0A5N3WTF4,A0A6J0Z691,A0A6J0Z7P5,A0A8C4PSR9,A0A8D0IQS0,A0A8D0J309,A0A8D0LLK6,A0A8D0MXF3,A0A8D1NJM6,A0A8D1Z2N0,A0A8D2C974,A0A9L0IR78,A0A9L0JCP0,A0A9L0R9K5,A0A9L0RB71,A0A9L0RRW0,A0A9L0S482,A0A9L0S9B0,A0A9L0TRB8,B9VR88,F6SSG3,P02453	GQAGVMGFPGPK	NH2-GQAGVMGFPGPK-COOH	A0A1S7J210 (577);A0A287A1S6 (577);A0A287BLD2 (508);A0A4X1USK6 (577);A0A4X1USL6 (562);A0A5F5Q281 (541);A0A5G2QQE9 (562);A0A5N3WTF4 (600);A0A6J0Z691 (574);A0A6J0Z7P5 (574);A0A8C4PSR9 (574);A0A8D0IQS0 (578);A0A8D0J309 (562);A0A8D0LLK6 (577);A0A8D0MXF3 (562);A0A8D1NJM6 (577);A0A8D1Z2N0 (577);A0A8D2C974 (577);A0A9L0IR78 (566);A0A9L0JCP0 (454);A0A9L0R9K5 (541);A0A9L0RB71 (566);A0A9L0RRW0 (574);A0A9L0S4…
137	A0A3Q1LZN8,A0A3Q1NA44,A0A5N3V611,A0A6J0Z5J9,P02465	GIPGPVGAAGATGAR	NH2-GIPGP<ox>VGAAGATGAR-COOH	A0A3Q1LZN8 (236);A0A3Q1NA44 (210);A0A5N3V611 (276);A0A6J0Z5J9 (326);P02465 (326)	Oxidation of K (5)	Oxidation of K (), Oxidation of P ()
138	A0A286ZQ85,A0A4X1TS95,A0A4X1TSD0,A0A5N3WE07,A0A6J0Y3U8,A0A8D0ILD8,A0A8D0LKN6,A0A8D1AM50,A0A8D1DE54,A0A8D1S2Y4,A0A8D2BLC3,F1RYI8,P04258,Q08E14	GPVGPSGPPGK	NH2-GPVGPSGPP<ox>GK-COOH	A0A286ZQ85 (1142);A0A4X1TS95 (1141);A0A4X1TSD0 (1114);A0A5N3WE07 (1105);A0A6J0Y3U8 (1140);A0A8D0ILD8 (1114);A0A8D0LKN6 (1141);A0A8D1AM50 (803);A0A8D1DE54 (1141);A0A8D1S2Y4 (1141);A0A8D2BLC3 (1146);F1RYI8 (1141);P04258 (984);Q08E14 (1140)	Oxidation of K (9)	Oxidation of K (11: Doubtfull)
139	A0A6J0Y3U8,P04258,Q08E14	GPAGANGLPGEK	NH2-GPAG<deam>ANGLP<ox>GEK-COOH	A0A6J0Y3U8 (492);P04258 (336);Q08E14 (492)	Deamidation of G (4);Oxidation of K (9)	Deamidation of G (4: Doubtfull), Oxidation of K (12: Doubtfull)
140	A0A1S7J210,A0A287A1S6,A0A4X1USK6,A0A4X1USL6,A0A5F5Q281,A0A5G2QQE9,A0A5N3WTF4,A0A6J0Z691,A0A6J0Z7P5,A0A8C4PSR9,A0A8D0IQS0,A0A8D0J309,A0A8D0LLK6,A0A8D0MXF3,A0A8D1NJM6,A0A8D1Z2N0,A0A8D2C974,A0A9L0IR78,A0A9L0JCP0,A0A9L0R9K5,A0A9L0RB71,A0A9L0RRW0,A0A9L0S482,A0A9L0S9B0,A0A9L0TRB8,B9VR88,F6SSG3	GETGPSGPAGPTGAR	NH2-GETGPSGPAGPTGAR-COOH	A0A1S7J210 (784);A0A287A1S6 (784);A0A4X1USK6 (784);A0A4X1USL6 (769);A0A5F5Q281 (748);A0A5G2QQE9 (769);A0A5N3WTF4 (807);A0A6J0Z691 (781);A0A6J0Z7P5 (781);A0A8C4PSR9 (781);A0A8D0IQS0 (785);A0A8D0J309 (769);A0A8D0LLK6 (784);A0A8D0MXF3 (769);A0A8D1NJM6 (784);A0A8D1Z2N0 (784);A0A8D2C974 (784);A0A9L0IR78 (773);A0A9L0JCP0 (661);A0A9L0R9K5 (748);A0A9L0RB71 (773);A0A9L0RRW0 (781);A0A9L0S482 (781);A0A9L0S9…
141	A0A1S7J1Y9,A0A3Q1LZN8,A0A3Q1NA44,A0A5N3V611,A0A6J0Z5J9,A0A8C4MPY6,A0A8C4MSS5,A0A8C4MSU8,A0A8C4MSU9,A0A8C4MSY3,A0A8C4N032,A0A8C4N086,A0A8D0LX68,A0A8D1M4C8,A0A8D1WG50,A0A8W4FM91,A0A8X9AEL6,A0A9L0RB24,A0A9L0RBQ3,A0A9L0RMU8,A0A9L0RZ70,A0A9L0RZQ4,A0A9L0TK32,A0A9L0TPV3,B9VR89,F1SFA7,F6RTI8,P02465	GPNGDSGRPGEPGLMGPR	NH2-GPN<deam>GDSGR<diox>PGEPGLMGPR-COOH	A0A1S7J1Y9 (433);A0A3Q1LZN8 (341);A0A3Q1NA44 (315);A0A5N3V611 (381);A0A6J0Z5J9 (431);A0A8C4MPY6 (272);A0A8C4MSS5 (431);A0A8C4MSU8 (431);A0A8C4MSU9 (307);A0A8C4MSY3 (258);A0A8C4N032 (431);A0A8C4N086 (162);A0A8D0LX68 (341);A0A8D1M4C8 (433);A0A8D1WG50 (341);A0A8W4FM91 (435);A0A8X9AEL6 (431);A0A9L0RB24 (431);A0A9L0RBQ3 (431);A0A9L0RMU8 (431);A0A9L0RZ70 (431);A0A9L0RZQ4 (341);A0A9L0TK32 (431);A0A9L0TP…	Deamidation of G (3);Dioxidation of M (8)	Deamidation of G (4: Doubtfull), Dioxidation of M (15: Doubtfull)
142	A0A1S7J1Y9,A0A3Q1LZN8,A0A3Q1NA44,A0A5N3V611,A0A6J0Z5J9,A0A8C4MPY6,A0A8C4MSS5,A0A8C4MSU8,A0A8C4MSU9,A0A8C4MSY3,A0A8C4N032,A0A8C4N086,A0A8D0LX68,A0A8D1M4C8,A0A8D1WG50,A0A8W4FM91,A0A8X9AEL6,A0A9L0RB24,A0A9L0RBQ3,A0A9L0RMU8,A0A9L0RZ70,A0A9L0TK32,A0A9L0TPV3,B9VR89,F1SFA7,F6RTI8,P02465	GEPGNIGFPGPK	NH2-GEP<ox>GNIGFP<ox>GPK-COOH	A0A1S7J1Y9 (487);A0A3Q1LZN8 (395);A0A3Q1NA44 (369);A0A5N3V611 (435);A0A6J0Z5J9 (485);A0A8C4MPY6 (326);A0A8C4MSS5 (485);A0A8C4MSU8 (485);A0A8C4MSU9 (361);A0A8C4MSY3 (312);A0A8C4N032 (485);A0A8C4N086 (216);A0A8D0LX68 (395);A0A8D1M4C8 (487);A0A8D1WG50 (395);A0A8W4FM91 (489);A0A8X9AEL6 (485);A0A9L0RB24 (485);A0A9L0RBQ3 (485);A0A9L0RMU8 (485);A0A9L0RZ70 (485);A0A9L0TK32 (485);A0A9L0TPV3 (476);B9VR89 (…	Oxidation of K (3,9)	Oxidation of K (12: Doubtfull), Oxidation of P ()
143	A0A286ZLN3,A0A286ZX69	GQRGESGPPGQPGPQGPPGPKGDK	NH2-GQ<deam>RGESGPPGQPGPQGPPGPKGDK-COOH	A0A286ZLN3 (132);A0A286ZX69 (132)	Deamidation of G (2)	Deamidation of G (1: Doubtfull)
144	A0A5N3WE07,A0A6J0Y3U8,A0A8C4MTJ8,A0A8C4MVA3,A0A9L0KDG1,A0A9L0RHE1,A0A9L0RQ52,A0A9L0RSE7,A0A9L0RX14,A0A9L0SNG0,A0A9L0T3T3,A0A9L0TGC5,F6R4Y3,F6R528,P04258,Q08E14	GEMGPAGIPGAPGLIGAR	NH2-GEMGPAGIP<diox>GAPGLIGAR-COOH	A0A5N3WE07 (361);A0A6J0Y3U8 (396);A0A8C4MTJ8 (369);A0A8C4MVA3 (396);A0A9L0KDG1 (396);A0A9L0RHE1 (396);A0A9L0RQ52 (396);A0A9L0RSE7 (396);A0A9L0RX14 (396);A0A9L0SNG0 (396);A0A9L0T3T3 (393);A0A9L0TGC5 (396);F6R4Y3 (369);F6R528 (396);P04258 (240);Q08E14 (396)	Dioxidation of M (9)	Dioxidation of M (3: Random)
145	A0A3Q1LZN8,A0A3Q1NA44,A0A5N3V611,A0A6J0Z5J9,P02465	GSTGEIGPAGPPGPPGLR	NH2-GSTGEIGPAGPP<ox>GPPGLR-COOH	A0A3Q1LZN8 (290);A0A3Q1NA44 (264);A0A5N3V611 (330);A0A6J0Z5J9 (380);P02465 (380)	Oxidation of K (12)	Oxidation of K (), Oxidation of P ()
146	A0A6P7LG89	QGERGPPGPPGSPGDK	NH2-QGER<cm>GPPGPPGSPGDK-COOH	A0A6P7LG89 (943)	Carbamilation of R (4)	Carbamilation of R (4: Very Confident)
147	A0A6J0X2S2,A0A6J0X2S7,A0A6J0X4Z6,A0A6J0X501,A0A6J0X506,A0A6J0X5L0,A0A6J0X5L2,A0A6J0X7E1,A0A6J0X7E7,A0A6J0YUU9,A0A6J0YWW8,P79293,Q8MJU9,Q8MJV0,Q8MJV1,Q9BE39,Q9BE40,Q9BE41,Q9TV61,Q9TV63	IEELEEEIEAER	NH2-IEELEEEIEAER-COOH	A0A6J0X2S2 (1118);A0A6J0X2S7 (1152);A0A6J0X4Z6 (1120);A0A6J0X501 (1152);A0A6J0X506 (1116);A0A6J0X5L0 (1116);A0A6J0X5L2 (1116);A0A6J0X7E1 (1152);A0A6J0X7E7 (1152);A0A6J0YUU9 (1117);A0A6J0YWW8 (1115);P79293 (1115);Q8MJU9 (1115);Q8MJV0 (1118);Q8MJV1 (1117);Q9BE39 (1115);Q9BE40 (1118);Q9BE41 (1120);Q9TV61 (1119);Q9TV63 (1119)
148	A0A672SAV3,A0A672SB51,A0A672SBR4,A0A672SBU9,A0A672SC42,A0A672SCN5,A0A672SDB8,A0A672SDL4,A0A8B9L876,A0A8B9LA70,A0A8B9RJ30,A0A8T2KZW3,W5L8R7	GAAGPPGATGFPGAAGR	NH2-GAAGP<ox>P<ox>GATGFP<ox>GAAGR-COOH	A0A672SAV3 (620);A0A672SB51 (605);A0A672SBR4 (502);A0A672SBU9 (467);A0A672SC42 (543);A0A672SCN5 (503);A0A672SDB8 (534);A0A672SDL4 (575);A0A8B9L876 (630);A0A8B9LA70 (654);A0A8B9RJ30 (676);A0A8T2KZW3 (850);W5L8R7 (838)	Oxidation of K (5,6,12)	Oxidation of K (), Oxidation of P (), Oxidation of R ()
149	A0A5F5Q281,A0A5N3WTF4,A0A6J0Z691,A0A6J0Z7P5,A0A8C4PSR9,A0A9L0IR78,A0A9L0JCP0,A0A9L0RB71,A0A9L0RRW0,A0A9L0S482,A0A9L0S9B0,A0A9L0TRB8,B9VR88,F6SSG3,P02453	GEPGPTGIQGPPGPAGEEGK	NH2-GEPGP<ox>TGIQGPPGPAGEEGK-COOH	A0A5F5Q281 (415);A0A5N3WTF4 (474);A0A6J0Z691 (448);A0A6J0Z7P5 (448);A0A8C4PSR9 (448);A0A9L0IR78 (440);A0A9L0JCP0 (328);A0A9L0RB71 (440);A0A9L0RRW0 (448);A0A9L0S482 (448);A0A9L0S9B0 (448);A0A9L0TRB8 (448);B9VR88 (448);F6SSG3 (448);P02453 (448)	Oxidation of K (5)	Oxidation of K (20: Random)
150	A0A286ZQ85,A0A4X1TS95,A0A4X1TSD0,A0A5G2QPG9,A0A5N3WE07,A0A6J0Y3U8,A0A8D0ILD8,A0A8D0LKN6,A0A8D1AM50,A0A8D1DDE0,A0A8D1DE54,A0A8D1S2Y4,A0A8D2BLC3,F1RYI8,P04258,Q08E14	GVAGEPGR	NH2-GVAGEP<ox>GR-COOH	A0A286ZQ85 (521);A0A4X1TS95 (520);A0A4X1TSD0 (493);A0A5G2QPG9 (520);A0A5N3WE07 (484);A0A6J0Y3U8 (519);A0A8D0ILD8 (493);A0A8D0LKN6 (520);A0A8D1AM50 (182);A0A8D1DDE0 (520);A0A8D1DE54 (520);A0A8D1S2Y4 (520);A0A8D2BLC3 (525);F1RYI8 (520);P04258 (363);Q08E14 (519)	Oxidation of K (6)	Oxidation of K (), Oxidation of R ()
151	A0A5N3WTF4,A0A6J0Z691,A0A6J0Z7P5,P02453	TGISVPGPMGPSGPR	NH2-TGISVPGPMGPSGPR-COOH	A0A5N3WTF4 (198);A0A6J0Z691 (172);A0A6J0Z7P5 (172);P02453 (172)
152	A0A1S7J210,A0A287A1S6,A0A4X1USK6,A0A4X1USL6,A0A5F5Q281,A0A5G2QQE9,A0A5N3WTF4,A0A6J0Z691,A0A6J0Z7P5,A0A8C4PSR9,A0A8D0IQS0,A0A8D0J309,A0A8D0LLK6,A0A8D0MXF3,A0A8D1NJM6,A0A8D1Z2N0,A0A8D2C974,A0A9L0IR78,A0A9L0JCP0,A0A9L0R9K5,A0A9L0RB71,A0A9L0RRW0,A0A9L0S482,A0A9L0S9B0,A0A9L0TRB8,B9VR88,F6SSG3,P02453	GEAGAQGPPGPAGPAGER	NH2-GEAGAQGPP<ox>GPAGPAGER-COOH	A0A1S7J210 (616);A0A287A1S6 (616);A0A4X1USK6 (616);A0A4X1USL6 (601);A0A5F5Q281 (580);A0A5G2QQE9 (601);A0A5N3WTF4 (639);A0A6J0Z691 (613);A0A6J0Z7P5 (613);A0A8C4PSR9 (613);A0A8D0IQS0 (617);A0A8D0J309 (601);A0A8D0LLK6 (616);A0A8D0MXF3 (601);A0A8D1NJM6 (616);A0A8D1Z2N0 (616);A0A8D2C974 (616);A0A9L0IR78 (605);A0A9L0JCP0 (493);A0A9L0R9K5 (580);A0A9L0RB71 (605);A0A9L0RRW0 (613);A0A9L0S482 (613);A0A9L0S9…	Oxidation of K (9)	Oxidation of K (), Oxidation of P ()
153	A0A5N3WTF4,A0A6J0Z691,A0A6J0Z7P5,P02453	RGETGPAGPAGPIGPVGAR	NH2-RGETGPAGPAGPIGPVGAR-COOH	A0A5N3WTF4 (1091);A0A6J0Z691 (1065);A0A6J0Z7P5 (975);P02453 (1065)
154	A0A1S7J210,A0A287A1S6,A0A4X1USK6,A0A4X1USL6,A0A5G2QQE9,A0A5N3WTF4,A0A6J0Z691,A0A6J0Z7P5,A0A8D0IQS0,A0A8D0J309,A0A8D0LLK6,A0A8D0MXF3,A0A8D1NJM6,A0A8D1Z2N0,A0A8D2C974,P02453	GNSGEPGAPGSK	NH2-GN<deam>SGEP<ox>GAP<ox>GSK-COOH	A0A1S7J210 (433);A0A287A1S6 (433);A0A4X1USK6 (433);A0A4X1USL6 (418);A0A5G2QQE9 (418);A0A5N3WTF4 (456);A0A6J0Z691 (430);A0A6J0Z7P5 (430);A0A8D0IQS0 (434);A0A8D0J309 (418);A0A8D0LLK6 (433);A0A8D0MXF3 (418);A0A8D1NJM6 (433);A0A8D1Z2N0 (433);A0A8D2C974 (433);P02453 (430)	Deamidation of G (2);Oxidation of K (6,9)	Deamidation of G (1: Doubtfull), Oxidation of K (12: Random), Oxidation of P ()
155	A0A1S7J210,A0A287A1S6,A0A287BLD2,A0A3B3HG77,A0A3B3HRT8,A0A3P9HTH1,A0A3P9IRB3,A0A3P9J9R4,A0A3P9LCV2,A0A3P9LD34,A0A3P9LMZ9,A0A3P9MKE4,A0A4X1USK6,A0A4X1USL6,A0A5F5Q281,A0A5G2QQE9,A0A5N3WTF4,A0A672SBL7,A0A672SBU8,A0A672SBW3,A0A672SCJ7,A0A672SCS0,A0A672SCV6,A0A672SDM3,A0A672SDQ5,A0A6J0Z691,A0A6P7I5U3,A0A6P7INY3,A0A6P7IU28,A0A6P7L713,A0A6P7NBJ9,A0A8B9L5U2,A0A8B9L876,A0A8B9L8F4,A0A8B9L961,A0A8B9LA70,A0A…	GETGPAGR	NH2-GETGPAGR-COOH	A0A1S7J210 (913);A0A287A1S6 (913);A0A287BLD2 (766);A0A3B3HG77 (800);A0A3B3HRT8 (662);A0A3P9HTH1 (812);A0A3P9IRB3 (753);A0A3P9J9R4 (894);A0A3P9LCV2 (894);A0A3P9LD34 (828);A0A3P9LMZ9 (781);A0A3P9MKE4 (784);A0A4X1USK6 (912);A0A4X1USL6 (897);A0A5F5Q281 (877);A0A5G2QQE9 (898);A0A5N3WTF4 (936);A0A672SBL7 (661);A0A672SBU8 (793);A0A672SBW3 (760);A0A672SCJ7 (820);A0A672SCS0 (782);A0A672SCV6 (658);A0A672SD…
156	A0A3P9HTH1,A0A3P9J9R4,A0A3P9LCV2,A0A3P9LD34,A0A3P9MKE4,A8QX86,H2MRA6	GETGPAGPAGASGPAGPR	NH2-GETGPAGPAGASGPAGPR<ox>-COOH	A0A3P9HTH1 (964);A0A3P9J9R4 (1050);A0A3P9LCV2 (1050);A0A3P9LD34 (980);A0A3P9MKE4 (936);A8QX86 (1050);H2MRA6 (1050)	Oxidation of K (18)	Oxidation of K (), Oxidation of R ()
157	A0A1S7J210,A0A287A1S6,A0A287BLD2,A0A4X1USK6,A0A4X1USL6,A0A5F5Q281,A0A5G2QQE9,A0A5N3WTF4,A0A6J0Z691,A0A6J0Z7P5,A0A8C4PSR9,A0A8D0IQS0,A0A8D0J309,A0A8D0LLK6,A0A8D0MXF3,A0A8D1NJM6,A0A8D1Z2N0,A0A8D2C974,A0A9L0IR78,A0A9L0JCP0,A0A9L0R9K5,A0A9L0RB71,A0A9L0RRW0,A0A9L0S482,A0A9L0S9B0,A0A9L0TRB8,B9VR88,F6SSG3,P02453	GFSGLQGPPGPPGSPGEQGPSGASGPAGPR	NH2-GFSGLQGPPGPPGSP<diox>GEQGPSGASGPAGPR-COOH	A0A1S7J210 (1114);A0A287A1S6 (1114);A0A287BLD2 (967);A0A4X1USK6 (1112);A0A4X1USL6 (1097);A0A5F5Q281 (1078);A0A5G2QQE9 (1099);A0A5N3WTF4 (1137);A0A6J0Z691 (1111);A0A6J0Z7P5 (1021);A0A8C4PSR9 (1102);A0A8D0IQS0 (1115);A0A8D0J309 (1099);A0A8D0LLK6 (1114);A0A8D0MXF3 (1099);A0A8D1NJM6 (1114);A0A8D1Z2N0 (1114);A0A8D2C974 (1186);A0A9L0IR78 (1103);A0A9L0JCP0 (991);A0A9L0R9K5 (1078);A0A9L0RB71 (1103);A0A9L…	Dioxidation of M (15)	Dioxidation of M (), Dioxidation of P ()
158	A0A1S7J1Y9,A0A3Q1LZN8,A0A3Q1NA44,A0A5N3V611,A0A8D0LX68,A0A8D1M4C8,A0A8D1WG50,A0A8W4FM91,A0A8X9AEL6,F1SFA7,M4JBX8,P02465	GLLGAPGFLGLPGSR	NH2-GLLGAP<ox>GFLGLPGSR<ox>-COOH	A0A1S7J1Y9 (865);A0A3Q1LZN8 (773);A0A3Q1NA44 (747);A0A5N3V611 (813);A0A8D0LX68 (773);A0A8D1M4C8 (865);A0A8D1WG50 (773);A0A8W4FM91 (867);A0A8X9AEL6 (863);F1SFA7 (865);M4JBX8 (10);P02465 (863)	Oxidation of K (6,15)	Oxidation of K (), Oxidation of P (), Oxidation of R ()
159	A0A1S7J210,A0A287A1S6,A0A287BLD2,A0A4X1USK6,A0A4X1USL6,A0A5G2QQE9,A0A5N3WTF4,A0A6J0Z691,A0A6J0Z7P5,A0A8C4PSR9,A0A8D0IQS0,A0A8D0J309,A0A8D0LLK6,A0A8D0MXF3,A0A8D1NJM6,A0A8D1Z2N0,A0A8D2C974,A0A9L0IR78,A0A9L0JCP0,A0A9L0R9K5,A0A9L0RB71,A0A9L0RRW0,A0A9L0S482,A0A9L0S9B0,A0A9L0TRB8,B9VR88,F6SSG3,P02453	GANGAPGIAGAPGFPGAR	NH2-GAN<deam>GAP<ox>GIAGAP<ox>GFP<ox>GAR-COOH	A0A1S7J210 (400);A0A287A1S6 (400);A0A287BLD2 (331);A0A4X1USK6 (400);A0A4X1USL6 (385);A0A5G2QQE9 (385);A0A5N3WTF4 (423);A0A6J0Z691 (397);A0A6J0Z7P5 (397);A0A8C4PSR9 (397);A0A8D0IQS0 (401);A0A8D0J309 (385);A0A8D0LLK6 (400);A0A8D0MXF3 (385);A0A8D1NJM6 (400);A0A8D1Z2N0 (400);A0A8D2C974 (400);A0A9L0IR78 (389);A0A9L0JCP0 (277);A0A9L0R9K5 (397);A0A9L0RB71 (389);A0A9L0RRW0 (397);A0A9L0S482 (397);A0A9L0S9…	Deamidation of G (3);Oxidation of K (6,12,15)	Deamidation of G (4: Doubtfull), Oxidation of K (), Oxidation of P (), Oxidation of R ()
160	P00761	DNDIMLIK	NH2-DNDIMLIK-COOH	P00761 (90)
161	A0A1S7J210,A0A287A1S6,A0A287BLD2,A0A4X1USK6,A0A5F5Q281,A0A5N3WTF4,A0A6J0Z691,A0A6J0Z7P5,A0A8C4PSR9,A0A8D0IQS0,A0A8D0LLK6,A0A8D1NJM6,A0A8D1Z2N0,A0A8D2C974,A0A9L0IR78,A0A9L0R9K5,A0A9L0RB71,A0A9L0RRW0,A0A9L0S482,A0A9L0S9B0,A0A9L0TRB8,B9VR88,F6SSG3,P02453	GNDGATGAAGPPGPTGPAGPPGFPGAVGAK	NH2-GN<deam>DGATGAAGPPGPTGP<diox>AGPPGFPGAVGAK-COOH	A0A1S7J210 (325);A0A287A1S6 (325);A0A287BLD2 (256);A0A4X1USK6 (325);A0A5F5Q281 (322);A0A5N3WTF4 (348);A0A6J0Z691 (322);A0A6J0Z7P5 (322);A0A8C4PSR9 (322);A0A8D0IQS0 (326);A0A8D0LLK6 (325);A0A8D1NJM6 (325);A0A8D1Z2N0 (325);A0A8D2C974 (325);A0A9L0IR78 (314);A0A9L0R9K5 (322);A0A9L0RB71 (314);A0A9L0RRW0 (322);A0A9L0S482 (322);A0A9L0S9B0 (322);A0A9L0TRB8 (322);B9VR88 (322);F6SSG3 (322);P02453 (322)	Deamidation of G (2);Dioxidation of M (17)	Deamidation of G (4: Doubtfull, 10: Doubtfull, 19: Doubtfull), Dioxidation of M (), Dioxidation of P ()
162	A0A5F5Q281,A0A5N3WTF4,A0A6J0Z691,A0A6J0Z7P5,A0A8C4PSR9,A0A9L0IR78,A0A9L0JCP0,A0A9L0RB71,A0A9L0RRW0,A0A9L0S482,A0A9L0S9B0,A0A9L0TRB8,B9VR88,F6SSG3,P02453	GEPGPTGIQGPPGPAGEEGK	NH2-GEPGP<ox>TGIQGPP<ox>GPAGEEGK-COOH	A0A5F5Q281 (415);A0A5N3WTF4 (474);A0A6J0Z691 (448);A0A6J0Z7P5 (448);A0A8C4PSR9 (448);A0A9L0IR78 (440);A0A9L0JCP0 (328);A0A9L0RB71 (440);A0A9L0RRW0 (448);A0A9L0S482 (448);A0A9L0S9B0 (448);A0A9L0TRB8 (448);B9VR88 (448);F6SSG3 (448);P02453 (448)	Oxidation of K (5,12)	Oxidation of K (20: Doubtfull), Oxidation of P ()
163	P00761	LSSPATLNSR	NH2-LSSPATLN<deam>SR-COOH	P00761 (98)	Deamidation of G (8)	Deamidation of G (), Deamidation of R ()
164	A0A1S7J210,A0A287A1S6,A0A287BLD2,A0A4X1USK6,A0A4X1USL6,A0A5G2QQE9,A0A5N3WTF4,A0A6J0Z691,A0A6J0Z7P5,A0A8D0IQS0,A0A8D0J309,A0A8D0LLK6,A0A8D0MXF3,A0A8D1NJM6,A0A8D1Z2N0,A0A8D2C974,P02453	EGAPGAEGSPGR	NH2-EGAP<ox>GAEGSP<ox>GR-COOH	A0A1S7J210 (1017);A0A287A1S6 (1017);A0A287BLD2 (870);A0A4X1USK6 (1015);A0A4X1USL6 (1000);A0A5G2QQE9 (1002);A0A5N3WTF4 (1040);A0A6J0Z691 (1014);A0A6J0Z7P5 (924);A0A8D0IQS0 (1018);A0A8D0J309 (1002);A0A8D0LLK6 (1017);A0A8D0MXF3 (1002);A0A8D1NJM6 (1017);A0A8D1Z2N0 (1017);A0A8D2C974 (1089);P02453 (1014)	Oxidation of K (4,10)	Oxidation of K (), Oxidation of P ()
165	A0A1S7J210,A0A287A1S6,A0A287BLD2,A0A4X1USK6,A0A4X1USL6,A0A5F5Q281,A0A5G2QQE9,A0A5N3WTF4,A0A6J0Z691,A0A6J0Z7P5,A0A8C4PSR9,A0A8D0IQS0,A0A8D0J309,A0A8D0LLK6,A0A8D0MXF3,A0A8D1NJM6,A0A8D1Z2N0,A0A8D2C974,A0A9L0IR78,A0A9L0JCP0,A0A9L0R9K5,A0A9L0RB71,A0A9L0RRW0,A0A9L0S482,A0A9L0TRB8,B9VR88,F6SSG3,P02453	GSPGEAGRPGEAGLPGAK	NH2-GSP<ox>GEAGRP<ox>GEAGLP<ox>GAK-COOH	A0A1S7J210 (523);A0A287A1S6 (523);A0A287BLD2 (454);A0A4X1USK6 (523);A0A4X1USL6 (508);A0A5F5Q281 (487);A0A5G2QQE9 (508);A0A5N3WTF4 (546);A0A6J0Z691 (520);A0A6J0Z7P5 (520);A0A8C4PSR9 (520);A0A8D0IQS0 (524);A0A8D0J309 (508);A0A8D0LLK6 (523);A0A8D0MXF3 (508);A0A8D1NJM6 (523);A0A8D1Z2N0 (523);A0A8D2C974 (523);A0A9L0IR78 (512);A0A9L0JCP0 (400);A0A9L0R9K5 (487);A0A9L0RB71 (512);A0A9L0RRW0 (520);A0A9L0S4…	Oxidation of K (3,9,15)	Oxidation of K (18: Doubtfull), Oxidation of P ()
166	A0A5N3WTF4,A0A6J0Z691,A0A6J0Z7P5,P02453,Q95ND8	DLSFLPQPPQEK	NH2-DLSFLPQPPQEK-COOH	A0A5N3WTF4 (1222);A0A6J0Z691 (1196);A0A6J0Z7P5 (1106);P02453 (1196);Q95ND8 (20)
167	A0A1S7J210,A0A287A1S6,A0A4X1USK6,A0A4X1USL6,A0A5F5Q281,A0A5G2QQE9,A0A5N3WTF4,A0A6J0Z691,A0A6J0Z7P5,A0A8C4PSR9,A0A8D0IQS0,A0A8D0J309,A0A8D0LLK6,A0A8D0MXF3,A0A8D1NJM6,A0A8D1Z2N0,A0A8D2C974,A0A9L0IR78,A0A9L0JCP0,A0A9L0R9K5,A0A9L0RB71,A0A9L0RRW0,A0A9L0S482,A0A9L0S9B0,A0A9L0TRB8,B9VR88,F6SSG3,P02453	DGEAGAQGPPGPAGPAGER	NH2-DGEAGAQGPP<ox>GPAGPAGER-COOH	A0A1S7J210 (615);A0A287A1S6 (615);A0A4X1USK6 (615);A0A4X1USL6 (600);A0A5F5Q281 (579);A0A5G2QQE9 (600);A0A5N3WTF4 (638);A0A6J0Z691 (612);A0A6J0Z7P5 (612);A0A8C4PSR9 (612);A0A8D0IQS0 (616);A0A8D0J309 (600);A0A8D0LLK6 (615);A0A8D0MXF3 (600);A0A8D1NJM6 (615);A0A8D1Z2N0 (615);A0A8D2C974 (615);A0A9L0IR78 (604);A0A9L0JCP0 (492);A0A9L0R9K5 (579);A0A9L0RB71 (604);A0A9L0RRW0 (612);A0A9L0S482 (612);A0A9L0S9…	Oxidation of K (10)	Oxidation of K (), Oxidation of P ()
168	A0A1S7J210,A0A286ZWS8,A0A287A1S6,A0A287A2Q7,A0A287BLD2,A0A3B3H7A0,A0A3B3HZU3,A0A3B3ICN5,A0A3B3IE81,A0A3P9HQS5,A0A3P9HR09,A0A3P9HRA9,A0A3P9J898,A0A3P9L4G1,A0A3P9MF10,A0A3P9MF20,A0A3P9MF41,A0A3P9MF46,A0A4X1TMC6,A0A4X1TMI6,A0A4X1USK6,A0A4X1USL6,A0A5F5PIB7,A0A5F5Q281,A0A5G2QQE9,A0A5N3WFB5,A0A5N3WTF4,A0A6J0X6X2,A0A6J0X9I2,A0A6J0Z691,A0A6J0Z7P5,A0A6P7I5U3,A0A6P7IFB1,A0A6P7IUV3,A0A6P7N4Q6,A0A6P7NBJ9,A0A…	AGPPGADGQPGAK	NH2-AGPPGADGQPGAK-COOH	A0A1S7J210 (816);A0A286ZWS8 (766);A0A287A1S6 (816);A0A287A2Q7 (835);A0A287BLD2 (675);A0A3B3H7A0 (780);A0A3B3HZU3 (796);A0A3B3ICN5 (769);A0A3B3IE81 (716);A0A3P9HQS5 (785);A0A3P9HR09 (801);A0A3P9HRA9 (680);A0A3P9J898 (721);A0A3P9L4G1 (839);A0A3P9MF10 (785);A0A3P9MF20 (721);A0A3P9MF41 (770);A0A3P9MF46 (798);A0A4X1TMC6 (836);A0A4X1TMI6 (767);A0A4X1USK6 (816);A0A4X1USL6 (801);A0A5F5PIB7 (878);A0A5F5Q2…
169	A0A5N3WE07,A0A6J0Y3U8,Q08E14	GVAGEPGRDGLPGGPGLR	NH2-GVAGEPGR<ox>DGLP<ox>GGP<ox>GLR-COOH	A0A5N3WE07 (484);A0A6J0Y3U8 (519);Q08E14 (519)	Oxidation of K (8,12,15)	Oxidation of K (), Oxidation of P (), Oxidation of R ()
170	A0A5F5Q281,A0A5N3WTF4,A0A6J0Z691,A0A6J0Z7P5,A0A8C4PSR9,A0A9L0IR78,A0A9L0JCP0,A0A9L0R9K5,A0A9L0RB71,A0A9L0RRW0,A0A9L0S482,A0A9L0S9B0,A0A9L0TRB8,B9VR88,F6SSG3,P02453	GETGPAGPPGAPGAPGAPGPVGPAGK	NH2-GETGPAGPPGAP<diox>GAP<ox>GAPGPVGPAGK-COOH	A0A5F5Q281 (1003);A0A5N3WTF4 (1062);A0A6J0Z691 (1036);A0A6J0Z7P5 (946);A0A8C4PSR9 (1027);A0A9L0IR78 (1028);A0A9L0JCP0 (916);A0A9L0R9K5 (1003);A0A9L0RB71 (1028);A0A9L0RRW0 (1036);A0A9L0S482 (1036);A0A9L0S9B0 (985);A0A9L0TRB8 (961);B9VR88 (1036);F6SSG3 (1027);P02453 (1036)	Dioxidation of M (12);Oxidation of K (15)	Dioxidation of M (), Dioxidation of P (), Oxidation of K (26: Random)
171	A0A1S7J210,A0A287A1S6,A0A287BLD2,A0A3B3HG77,A0A3B3HRT8,A0A3N0XEP2,A0A3P9HTH1,A0A3P9IRB3,A0A3P9J9R4,A0A3P9LCV2,A0A3P9LD34,A0A3P9LMZ9,A0A3P9MKE4,A0A4X1USK6,A0A4X1USL6,A0A5F5Q281,A0A5G2QQE9,A0A5N3WTF4,A0A672K7U9,A0A672SAV3,A0A672SB51,A0A672SBL7,A0A672SBR4,A0A672SBU8,A0A672SBU9,A0A672SBW3,A0A672SBZ8,A0A672SC42,A0A672SCJ7,A0A672SCN5,A0A672SCS0,A0A672SCV6,A0A672SDB8,A0A672SDH9,A0A672SDL4,A0A672SDM3,A0A…	GFSGLDGAK	NH2-GFSGLDGAK-COOH	A0A1S7J210 (271);A0A287A1S6 (271);A0A287BLD2 (202);A0A3B3HG77 (211);A0A3B3HRT8 (229);A0A3N0XEP2 (254);A0A3P9HTH1 (223);A0A3P9IRB3 (177);A0A3P9J9R4 (252);A0A3P9LCV2 (252);A0A3P9LD34 (216);A0A3P9LMZ9 (217);A0A3P9MKE4 (208);A0A4X1USK6 (271);A0A4X1USL6 (271);A0A5F5Q281 (268);A0A5G2QQE9 (271);A0A5N3WTF4 (294);A0A672K7U9 (89);A0A672SAV3 (102);A0A672SB51 (102);A0A672SBL7 (168);A0A672SBR4 (42);A0A672SBU8…
172	A0A1S7J1Y9,A0A3Q1LZN8,A0A3Q1NA44,A0A5N3V611,A0A8D0LX68,A0A8D1M4C8,A0A8D1WG50,A0A8W4FM91,A0A8X9AEL6,F1SFA7,M4JBX8,P02465	LGAPGFLGLPGSR	NH2-LGAP<ox>GFLGLP<ox>GSR-COOH	A0A1S7J1Y9 (867);A0A3Q1LZN8 (775);A0A3Q1NA44 (749);A0A5N3V611 (815);A0A8D0LX68 (775);A0A8D1M4C8 (867);A0A8D1WG50 (775);A0A8W4FM91 (869);A0A8X9AEL6 (865);F1SFA7 (867);M4JBX8 (12);P02465 (865)	Oxidation of K (4,10)	Oxidation of K (), Oxidation of P ()
